# Supplementary material for: Comparative genome analysis of mycobacteria focusing on tRNA and non-coding RNA
Source: BMC Genomics. 2022 Oct 15;23:704. doi: 10.1186/s12864-022-08927-5 (PMC9569102; doi:10.1186/s12864-022-08927-5)
Supplement: Supplementary file 2 — Additional file 2. [file 12864_2022_8927_MOESM2_ESM.xlsx]

## Sheet: Table of Contents
	Tab	Table
	Table S1a	Table S1a. Genomes used in this study with assembly information.
	Table S1b	Table S1b: Estimated genome completeness and contamination levels using CheckM tool.
	Table S2	Table S2. The 56 hard-core genes used to calculate the mycobacterial phylogeny.
	Table S3a	Table S3a. Mycobacterial clade member species.
	Table S3b	Table S3b. Newly assigned and reassigned mycobacterial species or subspecies.
	Table S4	Table S4: List of ANI values for 245 genomes calculated using the tool pyani.
	Table S5a,b,c	Table S5a. Plasmids detected in newly sequenced mycobacterial genomes based on the RAW reads using the approach of PlasmidSPAdes.
	Table S5a,b,c	Table S5b : List of Identified plasmid sequences among 197 genomes based on the PLSDB database using the Mash tool “mash screen” .
	Table S5a,b,c	Table S5b : Plasmid sequence annotations for Table S5a.
	Table S6a,b	Table S6a. Phage derived genome content.
	Table S6a,b	Table S6b. Presence of phages.
	Table S7a,b,c,d	Table S7a. IS elements.
	Table S7a,b,c,d	Table S7b. Presence of IS elements
	Table S7a,b,c,d	Table S7c. Presence or absence of IS element type distribution for Table S7b
	Table S7a,b,c,d	Table S7d. IS element types – percentage conservation scores of Table S7c
	Table S8a,b	Table S8a. tRNA gene content in mycobacteria
	Table S8a,b	Table S8b. Presence of tRNA genes, HNH endonuclease and GOLLD ncRNA.
	Table S9a,b	Table S9a. Glutamate (GluRS) and Lysine (LysRS) tRNA synthetases in mycobacteria
	Table S9a,b	Table S9b. Presence of aminoacyl-tRNA synthetase genes, gatABC and tilS.
	Table S10a,b,c	Table S10a. Non-coding RNA (ncRNA) in mycobacteria
	Table S10a,b,c	Table S10b. Presence of Rfam-predicted non-coding RNA
	Table S10a,b,c	Table S10c. Presence of non-coding RNAs predicted in M. tuberculosis H37Rv (Wang et al, 2016) among mycobacteria.
	Table S11	Table S11. Summary of IS elements among Segniliparus rotundus, Hoyosella subflava DQS3 9A1 and Mycobacterium chelonae-abscessus complex members.
	Table S12	Table S12. RFAM non-coding RNA distribution among Segniliparus rotundus, Hoyosella subflava DQS3 9A1 and Mycobacterium chelonae-abscessus complex members.

## Sheet: Abbreviations
	Abbreviation	Meaning
	P	Pathogenic
	NP	Non-pathogenic
	OP	Opportunistic pathogenic
	U	Unknown (growth rate or pathognicity)
	RGM	Rapid growing
	SGM	Slow growing
	SD	Standard deviation
	n	Number of species
	CDS	Coding sequence
	IS	Insertion sequence
	p-value	Statistical significance probability value where the treshold for significance is 0.05.
	PacBio	Pacific Biosciences RSII platform technology
	NCBI	National Center for Biotechnology Information, USA
	bp	Base pairs
	nt	Nucleotides
	m6A	6-methyl-adenosine
	m4C	4-methyl-cytosine
	RFP	DS RED2 red fluorescent protein
	HygR	Hygromycin B resistance gene
	RT	Room temperature

## Sheet: Table S1a
Table S1a. Genomes used in this study with assembly information.
Species/strain	Strain collection ID/ Straina	Type strain	Scaffolds	Genome Size (bp)	Longest Scaffold (bp)	Shortest Scaffold (bp)	N50 (nt)	Raw readsc	Read length (nt)c	Raw ntc	Coverage (fold)c	Accession ID	Sequencing technologyc	Comments	Comments on available genomes	Other comments
Mycobacterium monacense	DSM 44395	Y	1	6019539	N/Ab	N/Ab	N/Ab	47210	8625	407193694	67.6453	CP035734	PacBio	This study	1. Complete genome sequence of a JCM strain is available. 2. DSM type strain draft genome sequence is available.
Mycobacterium holsaticum	DSM 44478	Y	1	5623685	N/Ab	N/Ab	N/Ab	53656	10321	553791365	98.4748	CP060018	PacBio	This study	1. Complete genome sequence of a JCM strain is available.
Mycobacterium boenickei	DSM 44677	Y	1	6542231	N/Ab	N/Ab	N/Ab	67285	1046	703817196	107.581	CP060016	PacBio	This study	1. Complete genome sequence of a Non-type strain is available. 2. Draft genome sequences of the CCUG type strain is available.
Mycobacterium malmoense	DSM 44163	Y	1	5319698	N/Ab	N/Ab	N/Ab	65208	6160	401681280	75.5083	CP060015	PacBio	This study	1. Complete genome sequence of the ATCC strain is available. 2. Draft genome sequences of other strains are available.
Mycobacterium aichiense	DSM 44147	Y	84	5925797	1038744	213	401496	30418306	100	3041830600	513.32	JACKTJ000000000	Illumina HISEQ	This study	1. Complete genome sequence of a JCM strain is available. 2. Draft genome sequences of other strains are available.
Mycobacterium algericum	DSM 45454	Y	352	4761798	739898	248	269325	18778644	124	2328551856	489.007	JACKSG000000000	Illumina HISEQ	This study	1. Draft genome sequences of the DSM and JCM strains are available.
Mycobacterium alsiense	CCUG 55640T	Y	32	5715069	1907946	257	1232280	20955556	126	2640400056	462.007	JACKVH000000000	Illumina HISEQ	This study	1. Draft genome sequences of DSM and other strains are available.
Mycobacterium alvei	CCUG 37585T	Y	79	5978097	420775	215	182279	12963272	100	1296327200	216.846	JACKTN000000000	Illumina HISEQ	This study	1. Complete genome sequence of a JCM strain is available.
Mycobacterium angelicum	DSM 45057	Y	65	6673995	1303734	270	437209	24804210	126	3125330460	468.285	JACKTS000000000	Illumina HISEQ	This study	1. Draft genome sequence of a DSM strain is available.
Mycobacterium arabiense	DSM 45768	Y	36	6406347	1293269	256	950299	27509530	124	3411181720	532.469	JACKVD000000000	Illumina HISEQ	This study	1. Complete genome sequence of a JCM strain is available.
Mycobacterium arupense	DSM 44942	Y	50	4448209	647499	395	242294	8835486	124	1095600264	246.301	JACKUJ000000000	Illumina HISEQ	This study	1. Draft genome sequences of DSM and other strains are available.
Mycobacterium aurum	DSM 43999	Y	51	6030098	827675	306	208854	11384784	100	1138478400	188.799	JACKRV000000000	Illumina HISEQ	This study	1. Complete genome sequence of a NCTC strain is available.
Mycobacterium bacteremicum	DSM 45578	Y	16	5964132	1800830	291	1580654	19452222	124	2412075528	404.43	JACKVM000000000	Illumina HISEQ	This study	1. Draft genome sequences of DSM and other strains are available.
Mycobacterium barrassiae	CCUG 50398T	Y	49	5900227	855395	252	310873	31894758	126	4018739508	681.116	JACKUK000000000	Illumina HISEQ	This study	Genome sequence not previously reported.
Mycobacterium bohemicum	DSM 44277	Y	134	5344569	251434	218	106976	24619542	100	2461954200	460.646	JACKSV000000000	Illumina HISEQ	This study	1. Draft genome sequence of a DSM strain is available.
Mycobacterium bouchedurhonense	DSM 45439 #	N*	95	5924724	622816	327	208080	23028890	126	2901640140	489.751	JACKTG000000000	Illumina HISEQ	This study	1. Draft genome sequence of a DSM strain is available.	This was the type strain for M. bouchedurhonense, but it has been renamed as M. avium
Mycobacterium bourgelatii	DSM 45746	Y	122	6797332	624568	281	158482	19057060	124	2363075440	347.647	JACKSX000000000	Illumina HISEQ	This study	1. Draft genome sequence of a JCM strain is available.
Mycobacterium bovis	CCUG 37460	N*	51	4313763	582476	260	213544	50288326	126	6336329076	1468.86	JACKUG000000000	Illumina HISEQ	This study	1. Complete genome sequence of a DSM strain is available. 2. Draft genome sequences of DSM and other strains are available.	Swedish vaccine strain
Mycobacterium branderi	DSM 44624	Y	59	5920277	1681263	394	299573	21246332	124	2634545168	445.004	JACKTX000000000	Illumina HISEQ	This study	1. Complete genome sequence of a JCM strain is available. 2. Draft genome sequence of the DSM type strain is available.
Mycobacterium brisbanense	DSM 44680	Y	79	7389371	449604	247	194287	30310324	100	3031032400	410.188	JACKTM000000000	Illumina HISEQ	This study	1. Draft genome sequence of a JCM strain is available.
Mycobacterium brumae	DSM 44177	Y	62	3943706	397086	341	167506	6057036	100	605703600	153.587	JACKTW000000000	Illumina HISEQ	This study	1. Draft genome sequences of two strains are available.
Mycobacterium canariasense	DSM 44828	Y	69	6766916	584951	428	157374	9756319	124	1209783464	178.779	JACKTQ000000000	Illumina HISEQ	This study	1. Draft genome sequences of CCUG and JCM strains are available.
Mycobacterium celeriflavum	DSM 46765	Y	52	4952193	498156	268	214722	25342794	126	3193192044	644.804	JACKUE000000000	Illumina HISEQ	This study	1. Complete genome sequence of a JCM strain is available. 2. Draft genome sequence of the DSM type strain is available.
Mycobacterium chimaera	DSM 44623	Y	47	6017717	660668	275	284734	9753568	124	1209442432	200.98	JACKUM000000000	Illumina HISEQ	This study	1. Complete genome sequence of a DSM strain is available. 2. Draft genome sequence of DSM and other strains are available.
Mycobacterium chitae	DSM 44633	Y	218	5415287	191395	269	51514	16743626	100	1674362600	309.192	JACKSM000000000	Illumina HISEQ	This study	1. Complete genome sequence of NCTC and JCM strains are available.
Mycobacterium conceptionense	DSM 45102	Y	36	6338625	1962201	271	416299	16711296	100	1671129600	263.642	JACKVA000000000	Illumina HISEQ	This study	1. Draft genome sequence of CCUG and other strains are available.
Mycobacterium confluentis	DSM 44017	Y	44	5851624	1332546	292	352700	10982598	100	1098259800	187.685	JACKUS000000000	Illumina HISEQ	This study	1. Complete genome sequence of a JCM strain is available. 2. Draft genome sequence of the DSM type strain is available.
Mycobacterium conspicuum	DSM 44136	Y	201	6137803	208949	214	83039	14283976	100	1428397600	232.721	JACKSP000000000	Illumina HISEQ	This study	1. Complete genome sequence of a JCM strain is available. 2. Draft genome sequence of the DSM type strain is available.
Mycobacterium cookii	DSM 43922	Y	45	5287989	508681	503	237691	16681190	100	1668119000	315.454	JACKUP000000000	Illumina HISEQ	This study	1. Complete genome sequence of a JCM strain is available.
Mycobacterium crocinum	DSM 45433	Y	62	5931547	617686	256	241927	15384966	124	1907735784	321.625	JACKTV000000000	Illumina HISEQ	This study	1. Complete genome sequence of a JCM strain is available.
Mycobacterium diernhoferi	DSM 43524	Y	61	5987569	695016	316	240996	20535502	100	2053550200	342.969	JACKTT000000000	Illumina HISEQ	This study	1. Complete genome sequence of a ATCC strain is available. 2. Draft genome sequences of other strains are available.
Mycobacterium doricum	CCUG 46352	Y	53	3971499	516869	279	167284	23718376	124	2941078624	740.546	JACKUD000000000	Illumina HISEQ	This study	1. Complete genome sequence of a JCM strain is available. 2. Draft genome sequence of the DSM type strain is available.
Mycobacterium duvalii	DSM 44244	Y	39	5612033	650438	230	279472	11122980	100	1112298000	198.199	JACKUY000000000	Illumina HISEQ	This study	1. Complete genome sequence of a JCM strain is available. 2. Draft genome sequence of another strain is available.
Mycobacterium elephantis	DSM 44368	Y	57	5469037	457353	271	176368	10950186	100	1095018600	200.221	JACKTZ000000000	Illumina HISEQ	This study	1. Draft genome sequences of other strains are available.
Mycobacterium fallax	DSM 44179	Y	589	4406328	117558	207	31196	14042004	100	1404200400	318.678	JACKRW000000000	Illumina HISEQ	This study	1. Complete genome sequence of a JCM strain is available. 2. Draft genome sequence of the DSM type strain is available.
Mycobacterium farcinogenes	DSM 43637 *	Y	567	6006546	113161	216	35237	758852	308	233726416	38.9119	JACKRO000000000	Ion-torrent	This study	1. Complete genome sequence of another strain is available.
Mycobacterium flavescens	DSM 43991	Y	47	5973603	1062037	205	232585	10779196	100	1077919600	180.447	JACKUL000000000	Illumina HISEQ	This study	1. Draft genome sequence of another strain is available.
Mycobacterium florentinum	DSM 44852	Y	15	6185517	4395056	438	4395056	22661820	124	2810065680	454.298	JACKVN000000000	Illumina HISEQ	This study	1. Complete genome sequence of a JCM strain is available. 2. Draft genome sequence of the DSM type strain is available.
Mycobacterium fluoranthenivorans	DSM 44556	Y	43	6420585	790691	232	350251	23106654	100	2310665400	359.884	JACKUU000000000	Illumina HISEQ	This study	1. Draft genome sequences of DSM and other strains are available.
Mycobacterium fortuitum	DSM 44220	Y	82	7105023	552312	272	215820	37786782	124	4685560968	659.472	JACKTK000000000	Illumina HISEQ	This study	1. Draft genome sequence of another strain is available.
Mycobacterium fragae	DSM 45731	Y	28	4746741	1399403	301	1141240	29785810	126	3753012060	790.65	JACKVI000000000	Illumina HISEQ	This study	1. Draft genome sequences of DSM strains are available.
Mycobacterium frederiksbergense	DSM 45364	Y	88	6388142	841531	218	223737	22309578	100	2230957800	349.234	JACKTH000000000	Illumina HISEQ	This study	1. Draft genome sequence of another strain is available.
Mycobacterium gadium	DSM 44077	Y	66	5881965	415048	208	155152	15804612	100	1580461200	241.829	JACKRT000000000	Illumina HISEQ	This study	1. Complete genome sequence of a JCM strain is available.
Mycobacterium gilvum	DSM 45363	Y	170	6232580	273725	207	95341	16885134	100	1688513400	270.917	JACKST000000000	Illumina HISEQ	This study	1. Complete genome sequence of another strain is available. 2. Draft genome sequence of a NCTC strain is available.
Mycobacterium goodii	CCUG 58730T	Y	54	7451136	771661	549	341094	15333394	100	1533339400	205.786	JACKUB000000000	Illumina HISEQ	This study	1. Complete genome sequence of a ATCC strain is available.
Mycobacterium gordonae	DSM 44160	Y	140	7689382	527173	275	210596	19561382	124	2425611368	315.449	JACKSU000000000	Illumina HISEQ	This study	1. Complete genome sequence of another strain is available. 2. Draft genome sequence of DSM and other strains are available.
Mycobacterium hackensackense	DSM 44833	Y	53	6709978	2203119	305	1317408	21429810	124	2657296410	396.022	JACKUC000000000	Illumina HISEQ	This study	Genome sequence not previously reported.
Mycobacterium haemophilum	DSM 44634	Y	37	4226694	578875	284	218562	24966652	100	2496665200	590.69	JACKVB000000000	Illumina HISEQ	This study	1. Complete genome sequence of a ATCC strain is available. 2. Draft genome sequences of other strains are available.
Mycobacterium heckeshornense	DSM 44428	Y	117	4886005	422578	326	158154	16414202	124	2035361048	416.57	JACKTA000000000	Illumina HISEQ	This study	1. Complete genome sequence of JCM and other strains are available. 2. Draft genome sequences of other strains are available.
Mycobacterium heidelbergense	DSM 44471	Y	132	5007142	237620	249	83441	31082288	100	3108228800	620.759	JACKSW000000000	Illumina HISEQ	This study	1. Complete genome sequence of a JCM strain is available. 2. Draft genome sequence of a DSM strain is available.
Mycobacterium hiberniae	DSM 44241	Y	373	4544096	703916	285	365293	16121644	124	1999083731	439.93	JACKSF000000000	Illumina HISEQ	This study	1. Complete genome sequence of a JCM strain is available. 2. Draft genome sequence of a ATCC strain is available.
Mycobacterium hippocampi	DSM 45391	Y	382	6292450	714965	267	384399	21131146	126	2662524396	423.13	JACKSE000000000	Illumina HISEQ	This study	1. Draft genome sequences of other strains are available.
Mycobacterium hodleri	DSM 44183	Y	81	6529154	561632	320	185841	19000476	100	1900047600	291.01	JACKTL000000000	Illumina HISEQ	This study	1. Draft genome sequences of other strains are available.
Mycobacterium houstonense	DSM 44676	Y	18	6461255	1664466	363	942544	10152160	100	1015216000	157.124	JACKVJ000000000	Illumina HISEQ	This study	1. Draft genome sequence of a ATCC strain is available.
Mycobacterium immunogenum Strain	DSM 45595	Y	41	5559895	639345	217	276237	11854888	100	1185488800	213.221	JACKUV000000000	Illumina HISEQ	This study	1. Complete genome sequence of a CCUG strain is available. 2. Draft genome sequences of other strains are available.
Mycobacterium insubricum	DSM 45132	Y	1083	4683758	52894	202	13098	704600	268	188832800	40.3165	JACKRM000000000	Ion-torrent	This study	1. Complete genome sequence of the JCM strain is available. 2. Draft genome sequence of a DSM strain is available.
Mycobacterium interjectum	DSM 44064	Y	583	5917659	164776	201	23789	55605174	126	7006251924	1183.96	JACKRX000000000	Illumina HISEQ	This study	1. Draft genome sequence of DSM and ATCC strains are available.
Mycobacterium intermedium	DSM 44049	Y	111	6885661	442735	250	165507	17684248	124	2192846752	318.466	JACKTC000000000	Illumina HISEQ	This study	1. Draft genome sequence of DSM and other strains are available.
Mycobacterium komossense	DSM 44078	Y	57	6920863	602087	207	330422	16323624	100	1632362400	235.861	JACKTY000000000	Illumina HISEQ	This study	Genome sequence not previously reported.
Mycobacterium koreense	DSM 45576	Y	50	4090183	488344	265	195233	21223432	126	2674152432	653.798	JACKUI000000000	Illumina HISEQ	This study	1. Complete genome sequence of a JCM strain is available. 2. Draft genome sequence of other strains are available.
Mycobacterium kubicae	DSM 44627	Y	183	5812358	392117	279	185156	27900312	124	3459638688	595.221	JACKSR000000000	Illumina HISEQ	This study	1. Complete genome sequence of a JCM strain is available. 2. Draft genome sequence of other strains are available.
Mycobacterium lacus	DSM 44577	Y	294	4899677	148416	211	41151	20200408	100	2020040800	412.28	JACKSI000000000	Illumina HISEQ	This study	1. Complete genome sequence of a JCM strain is available. 2. Draft genome sequence of the DSM type strain is available.
Mycobacterium litorale	DSM 45785	Y	13	5556504	4232783	288	4232783	20760374	126	2615807124	470.765	JACKVO000000000	Illumina HISEQ	This study	1. Complete genome sequence of JCM and othe strains are available. 2. Draft genome sequences of other strains are available.
Mycobacterium longobardum	DSM 45394	Y	33	4546193	1630027	499	251473	20164424	126	2540717424	558.867	JACKVG000000000	Illumina HISEQ	This study	1. Draft genome sequence of a DSM strain is available.
Mycobacterium madagascariense	DSM 45167	Y	101	5665738	367467	289	142199	20675288	100	2067528800	364.918	JACKTE000000000	Illumina HISEQ	This study	1. Complete genome sequence of a JCM strain is available.
Mycobacterium manitobense	DSM 44615	Y	277	6058529	358250	269	61455	12586988	100	1258698800	207.757	JACKSJ000000000	Illumina HISEQ	This study	Genome sequence not previously reported.
Mycobacterium mantenii	DSM 45255	Y	51	6120998	810489	324	322333	24385124	126	3072525624	501.965	JACKUF000000000	Illumina HISEQ	This study	1. Complete genome sequence of a JCM strain is available. 2. Draft genome sequences of other strains are available.
Mycobacterium marseillense	DSM 45437	Y	34	5475980	628266	254	313050	23637646	126	2978343396	543.892	JACKVF000000000	Illumina HISEQ	This study	1. Complete genome sequence of JCM and isolate strains are available. 2. Draft genome sequences of DSM and other strains are available.
Mycobacterium minnesotense	DSM 45633	Y	552	4488759	809115	325	292668	27621340	126	3480288840	775.334	JACKRY000000000	Illumina HISEQ	This study	1. Complete genome sequence of a JCM strain is available. 2. Draft genome sequence of the DSM type strain is available.
Mycobacterium montefiorense	DSM 44602	Y	18	5632745	1249835	253	737684	8984508	124	1114078867	197.786	JACKVL000000000	Illumina HISEQ	This study	1. Draft genome sequence of another strain is available.
Mycobacterium moriokaense	DSM 44221	Y	105	6199988	598453	341	301438	16829904	100	1682990400	271.451	JACKTD000000000	Illumina HISEQ	This study	1. Complete genome sequence of a JCM strain is available. 2. Draft genome sequence of DSM and other strains are available.
Mycobacterium murale	DSM 44340	Y	77	6741760	669993	221	245831	17239390	100	1723939000	255.711	JACKTP000000000	Illumina HISEQ	This study	1. Draft genome sequence of a JCM strain is available.
Mycobacterium nebraskense	DSM 44803	Y	171	6648069	263747	263	85633	8818591	124	1093505284	164.485	JACKSS000000000	Illumina HISEQ	This study	1. Draft genome sequences of DSM and other strains are available.
Mycobacterium neworleansense	DSM 44679	Y	38	6295700	1702953	414	306284	15225600	100	1522560000	241.841	JACKUZ000000000	Illumina HISEQ	This study	1. Draft genome sequence of a ATCC strain is available.
Mycobacterium nonchromogenicum	DSM 44164	Y	1786	4742880	44857	200	13486	38203748	126	4813672248	951.905	JACKRP000000000	Illumina HISEQ	This study	1. Draft genome sequences of DSM and other strains are available.
Mycobacterium noviomagense	DSM 45145	Y	54	4750403	531380	274	194586	21969152	126	2768113152	582.711	JACKRQ000000000	Illumina HISEQ	This study	1. Complete genome sequence of a JCM strain is available. 2. Draft genome sequence of the DSM type strain is available.
Mycobacterium novocastrense	DSM 44203	Y	84	6224011	627039	236	208927	16589016	100	1658901600	266.533	JACKTI000000000	Illumina HISEQ	This study	1. Draft genome sequence of another strain is available.
Mycobacterium palustre	DSM 44572	Y	497	5574396	228101	258	23054	23119138	100	2311913800	414.738	JACKRZ000000000	Illumina HISEQ	This study	1. Draft genome sequence of a DSM strain is available.
Mycobacterium paraense	DSM 46749	Y	11	5624936	1849602	417	1466099	30586362	126	3853881612	685.142	JACKVQ000000000	Illumina HISEQ	This study	1. Draft genome sequence of another strain is available.
Mycobacterium paraffinicum	DSM 44181	Y	44	5402488	765314	271	428447	20994308	126	2645282808	489.642	JACKUR000000000	Illumina HISEQ	This study	1. Draft genome sequence of another strain is available.
Mycobacterium parakoreense	DSM 45575	Y	44	3932111	606742	329	427659	23313318	126	2937478068	747.049	JACKUQ000000000	Illumina HISEQ	This study	1. Complete genome sequence of a DSM strain is available.
Mycobacterium paraseoulense	DSM 45000	Y	35	6051488	1158917	251	443511	33633062	126	4237765812	700.285	JACKVE000000000	Illumina HISEQ	This study	1. Complete genome sequence of a JCM strain is available. 2. Draft genome sequence of the DSM type strain is available.
Mycobacterium parmense	DSM 44585	Y	39	5913836	1775703	291	511154	20494543	124	2541323332	429.725	JACKUX000000000	Illumina HISEQ	This study	1. Complete genome sequence of a JCM strain is available. 2. Draft genome sequence of the DSM type strain is available.
Mycobacterium peregrinum	DSM 43271	Y	62	7069171	665577	274	292375	17945034	124	2225184211	314.773	JACKTU000000000	Illumina HISEQ	This study	1. Draft genome sequences of DSM and other strains are available.
Mycobacterium porcinum	DSM 44242	Y	36	6963272	1313924	299	556691	28685864	100	2868586400	411.96	JACKVC000000000	Illumina HISEQ	This study	Genome sequence not previously reported.
Mycobacterium poriferae	DSM 44585	Y	50	5653227	766465	328	318099	9788075	124	1213721272	214.695	JACKUH000000000	Illumina HISEQ	This study	1. Complete genome sequence of a JCM strain is available.
Mycobacterium pseudoshottsii	DSM 45108	Y	468	6004293	174666	250	49183	33369664	126	4204577664	700.262	JACKSB000000000	Illumina HISEQ	This study	1. Complete genome sequence of a JCM strain is available. 2. Draft genome sequence of another strain is available.
Mycobacterium psychrotolerans	DSM 44697	Y	192	5707116	209917	211	60912	12488404	100	1248840400	218.822	JACKSQ000000000	Illumina HISEQ	This study	1. Complete genome sequence of a JCM strain is available.
Mycobacterium pulveris	DSM 44222	Y	95	5522439	1168448	330	786866	23369296	126	2944531296	533.194	JACKTF000000000	Illumina HISEQ	This study	1. Complete genome sequence of a JCM strain is available.
Mycobacterium pyrenivorans	DSM 44605	Y	304	6688400	178897	202	64656	17523014	100	1752301400	261.991	JACKSH000000000	Illumina HISEQ	This study	1. Draft genome sequence of a JCM strain is available.
Mycobacterium rhodesiae	DSM 44223	Y	46	6009825	1013016	539	249403	10637406	100	1063740600	177	JACKUO000000000	Illumina HISEQ	This study	1. Complete genome sequence of a strain is available. 2. Draft genome sequence of DSM and other strains are available.
Mycobacterium riyadhense	DSM 45176	Y	219	6422095	450704	261	100541	25653024	124	3180974976	495.317	JACKSL000000000	Illumina HISEQ	This study	1. Draft genome sequence of DSM and other strains are available.
Mycobacterium rufum	DSM 45406	Y	1067	6227132	124206	200	32958	2343830	305	714868150	114.799	JACKRN000000000	Ion-torrent	This study	1. Complete genome sequence of a JCM strain is available. 2. Draft genome sequences of other strains are available.
Mycobacterium saskatchewanense	DSM 44616	Y	226	5918726	209515	221	49163	17842838	100	1784283800	263.219	JACKRS000000000	Illumina HISEQ	This study	1. Complete genome sequence of a JCM strain is available. 2. Draft genome sequence of the DSM type strain is available.
Mycobacterium scrofulaceum	DSM 43992	Y	1688	5995755	131530	200	21394	40069950	126	5048813700	842.065	JACKRR000000000	Illumina HISEQ	This study	1. Draft genome sequences of DSM and other strains are available.
Mycobacterium sediminis	DSM 45643	Y	21	6218385	1898881	249	677011	23139744	124	2869328256	461.427	JACKUW000000000	Illumina HISEQ	This study	1. Complete genome sequence of a JCM strain is available.
Mycobacterium senegalense	DSM 43656	Y	43	6075666	568847	326	377940	13195954	100	1319595400	217.194	JACKUT000000000	Illumina HISEQ	This study	1. Complete genome sequence of a ATCC strain is available. 2. Draft genome sequence of NCTC and other strains are available.
Mycobacterium seoulense	DSM 44998	Y	11	5511211	3156114	295	3156114	26205446	126	3301886196	599.122	JACKVP000000000	Illumina HISEQ	This study	1. Complete genome sequence of a JCM strain is available.
Mycobacterium setense	DSM 45070	Y	9	6256373	2233412	102605	930664	39880866	126	5024989116	768.91	JACKSA000000000	Illumina HISEQ	This study	1. Draft genome sequences of DSM and other strains are available.
Mycobacterium sherrisii	DSM 45441	Y	111	5584142	696590	258	173727	19130798	124	2372218952	424.814	JACKTB000000000	Illumina HISEQ	This study	1. Draft genome sequences of ATCC and other are available.
Mycobacterium shimoidei	DSM 44152	Y	46	4720881	534063	254	228545	20655932	124	2561335568	542.555	JACKUN000000000	Illumina HISEQ	This study	1. Draft genome sequences of DSM and other strains are available.
Mycobacterium shinjukuense	DSM 45663	Y	78	4436728	354042	259	172880	17609264	126	2218767264	500.091	JACKTO000000000	Illumina HISEQ	This study	1. Complete genome sequence of a JCM strain is available. 2. Draft genome sequence of a CCUG strain is available.
Mycobacterium sphagni	DSM 44076	Y	463	6212782	419861	300	154098	15514652	100	1551465200	249.721	JACKSC000000000	Illumina HISEQ	This study	1. Draft genome sequences of ATCC and other strains are available.
Mycobacterium stomatepiae	DSM 45059	Y	203	6223474	534046	263	227753	21838502	126	2751651252	442.141	JACKSO000000000	Illumina HISEQ	This study	1. Complete genome sequence of a JCM strain is available.
Mycobacterium szulgai	DSM 44166	Y	907	6884753	173473	200	41996	32336040	126	4074341040	591.792	JACKRU000000000	Illumina HISEQ	This study	1. Draft genome sequence of a DSM strain is available.
Mycobacterium terrae	DSM 43227	Y	118	4511101	264092	208	92204	10112944	100	1011294400	224.179	JACKSZ000000000	Illumina HISEQ	This study	1. Complete genome sequences of NCTC and JCM strains are available. 2. Draft genome sequences of other strains are available.
Mycobacterium thermoresistibile	DSM 44167	Y	66	4899199	424457	235	220122	21893398	100	2189339800	446.877	JACKTR000000000	Illumina HISEQ	This study	1. Complete genome sequence of a NCTC strain is available. 2. Draft genome sequences of ATCC and JCM strains are available.
Mycobacterium timonense	CCUG 56329T #	Y	119	5931282	705490	327	170746	19548076	126	2463057576	415.266	JACKSY000000000	Illumina HISEQ	This study	1. Draft genome sequences of ATCC and JCM strains are available.
Mycobacterium tokaiense	DSM 44635	Y	31	6048932	754060	268	390989	22141288	124	2745519712	453.885	JACKSK000000000	Illumina HISEQ	This study	1. Complete genome sequence of a JCM strain is available. 2. Draft genome sequence of a NCTC strain is available.
Mycobacterium triviale	DSM 44153	Y	205	3593750	119135	322	35651	13897180	100	1389718000	386.704	JACKSN000000000	Illumina HISEQ	This study	1. Draft genome sequence of a DSM strain is available.
Mycobacterium vaccae	DSM 43292	Y	385	6300702	139099	206	47691	909734	280	254725520	35.4781	JACKRL000000000	Ion-torrent	This study	1. Complete genome sequence of a strain is available. 2. Draft genome sequences of ATCC and strains are available
Mycobacterium vanbaalenii	DSM 7251	Y	407	6415222	158844	202	55733	35577264	126	4482735264	698.765	JACKSD000000000	Illumina HISEQ	This study	1. Complete genome sequence of a PYR strain is available. 2. Draft genome sequence of other strains are available.
Mycobacterium wolinskyi	CCUG 47168T	Y	55	7520103	771114	345	263425	11573746	100	1157374600	153.904	JACKUA000000000	Illumina HISEQ	This study	1. Draft genome sequences of ATCC and other strains are available.
Mycobacterium yunnanensis	DSM 44838	Y	25	6452568	1452903	282	608029	41268428	126	5199821928	805.853	JACKVK000000000	Illumina HISEQ	This study	Genome sequence not previously reported.
Mycobacterium marinum	1218R	Y	1	6467358	6467358	6467358	6467358	-	-	-	-	CP025779	-	NCBI
Mycobacterium marinum	CCUG 20998	Y	1	6453310	6453310	6453310	6453310	-	-	-	-	CP024190	-	NCBI
Mycobacterium lepraemurium	Hawaii	*	1	4050523	4050523	4050523	4050523	-	-	-	-	CP021238	-	NCBI		No type strain designated due to problems cultivating it.
Mycobacterium chelonae subsp. chelonae	DSM 43804	Y	1	5030282	5030282	5030282	5030282	-	-	-	-	CP034383	-	NCBI
Mycobacterium phlei	CCUG 21000	Y	1	5349645	5349645	5349645	5349645	-	-	-	-	CP014475	-	NCBI
Mycobacterium salmoniphilum	DSM 43276	Y	1	4776625	4776625	4776625	4776625	-	-	-	-	CP024633	-	NCBI
Mycobacterium mucogenicum	DSM 44124	N	1	6099273	6099273	6099273	6099273	-	-	-	-	POTL00000000	-	NCBI
Mycobacterium tuberculosis	H37Rv	Y	1	4411532	4411532	4411532	4411532	-	-	-	-	NC_000962	-	NCBI
Mycobacterium leprae	TN	*	1	3268203	3268203	3268203	3268203	-	-	-	-	NC_002677	-	NCBI		No type strain specified since it has not been cultivated
Mycobacterium tuberculosis	CDC1551	N	1	4403837	4403837	4403837	4403837	-	-	-	-	NC_002755	-	NCBI
Mycobacterium bovis	AF2122/97	N	1	4345492	4345492	4345492	4345492	-	-	-	-	NC_002945	-	NCBI
Mycobacterium sp.	MCS	N	1	5705448	5705448	5705448	5705448	-	-	-	-	NC_008146	-	NCBI
Mycobacterium avium	104	*	1	5475491	5475491	5475491	5475491	-	-	-	-	NC_008595	-	NCBI		No type strain designated.
Mycobacterium smegmatis	MC2 155	N	1	6988209	6988209	6988209	6988209	-	-	-	-	NC_008596	-	NCBI
Mycobacterium ulcerans	Agy99	N	1	5631606	5631606	5631606	5631606	-	-	-	-	NC_008611	-	NCBI
Mycobacterium sp.	KMS	N	1	5737227	5737227	5737227	5737227	-	-	-	-	NC_008705	-	NCBI
Mycobacterium vanbaalenii	PYR-1	Y	1	6491865	6491865	6491865	6491865	-	-	-	-	NC_008726	-	NCBI
Mycobacterium sp.	JLS	N	1	6048425	6048425	6048425	6048425	-	-	-	-	NC_009077	-	NCBI
Mycobacterium abscessus	ATCC 19977	Y	1	5067172	5067172	5067172	5067172	-	-	-	-	NC_010397	-	NCBI
Mycobacterium marinum	M	N	1	6636827	6636827	6636827	6636827	-	-	-	-	NC_010612	-	NCBI
Mycobacterium gilvum	Spyr1	Y	1	5547747	5547747	5547747	5547747	-	-	-	-	NC_014814	-	NCBI
Mycobacterium sp.	JDM601	N	1	4643668	4643668	4643668	4643668	-	-	-	-	NC_015576	-	NCBI
Mycobacterium africanum	GM041182	N	1	4389314	4389314	4389314	4389314	-	-	-	-	NC_015758	-	NCBI
Mycobacterium canettii	CIPT 140010059	*	1	4482059	4482059	4482059	4482059	-	-	-	-	NC_015848	-	NCBI		Not validly published species and therefore no type strain designated.
Mycobacterium intracellulare	ATCC 13950	Y	1	5402402	5402402	5402402	5402402	-	-	-	-	NC_016946	-	NCBI
Mycobacterium sp.	MOTT36Y	N	1	5613626	5613626	5613626	5613626	-	-	-	-	NC_017904	-	NCBI
Mycobacterium chubuense	NBB4	N	1	5583723	5583723	5583723	5583723	-	-	-	-	NC_018027	-	NCBI
Mycobacterium massiliense	GO 06	N	1	4687873	4687873	4687873	4687873	-	-	-	-	NC_018150	-	NCBI
Mycobacterium indicus pranii	MTCC 9506	Y	1	5589007	5589007	5589007	5589007	-	-	-	-	NC_018612	-	NCBI
Mycobacterium liflandii	128FXT	*	1	6208955	6208955	6208955	6208955	-	-	-	-	NC_020133	-	NCBI		Not validly published species and therefore no type strain designated.
Mycobacterium avium subsp. paratuberculosis	MAP4	N	1	4829424	4829424	4829424	4829424	-	-	-	-	NC_021200	-	NCBI
Mycobacterium abscessus subsp. bolletii	50594	N	1	5000473	5000473	5000473	5000473	-	-	-	-	NC_021282	-	NCBI
Mycobacterium yongonense	05-1390	Y	1	5521023	5521023	5521023	5521023	-	-	-	-	NC_021715	-	NCBI
Mycobacterium kansasii	ATCC 12478	Y	1	6432277	6432277	6432277	6432277	-	-	-	-	NC_022663	-	NCBI
Mycobacterium sp.	12931	N	1	5759365	5759365	5759365	5759365	-	-	-	-	AOPX01000000	-	NCBI
Mycobacterium stephanolepidis	NJB0901	Y	1	4994485	4994485	4994485	4994485	-	-	-	-	AP018165	-	NCBI
Mycobacterium simiae	ATCC 25275 DSM 44165	Y	1	5782968	5782968	5782968	5782968	-	-	-	-	CBMJ020000000	-	NCBI
Mycobacterium sp.	VKM Ac-1817D	N	1	6324222	6324222	6324222	6324222	-	-	-	-	CP009914	-	NCBI
Mycobacterium sp.	EPM10906	N	1	4649175	4649175	4649175	4649175	-	-	-	-	CP010271	-	NCBI
Mycobacterium fortuitum	CT6	N	1	6254616	6254616	6254616	6254616	-	-	-	-	CP011269	-	NCBI
Mycobacterium sp.	EPa45	N	1	6177406	6177406	6177406	6177406	-	-	-	-	CP011773	-	NCBI
Mycobacterium dioxanotrophicus	PH-06	*	1	7595921	7595921	7595921	7595921	-	-	-	-	CP020809	-	NCBI		Not validly published species and therefore no type strain designated.
Mycobacterium rutilum	DSM 45405	Y	1	5987931	5987931	5987931	5987931	-	-	-	-	LT629971	-	NCBI
Mycobacterium tusciae	JS617	N	4	7306413	6945570	30702	6945570	-	-	-	-	AGJJ02000000	-	NCBI
Mycobacterium triplex	DSM 44626	Y	4	6382840	5893857	11952	5893857	-	-	-	-	CCAU010000000	-	NCBI
Mycobacterium vulneris	DSM 45247	Y	4	6981439	3548945	989	3548945	-	-	-	-	CCBG010000000	-	NCBI
Mycobacterium rufum	JS14	Y	4	6176413	5760162	38043	5760162	-	-	-	-	JROA01000000	-	NCBI
Mycobacterium lentiflavum	CSUR P1491	N	5	6818507	6224367	998	6224367	-	-	-	-	CTEE01000000	-	NCBI
Mycobacterium cosmeticum	DSM 44829	Y	5	6462090	3205355	5513	2465234	-	-	-	-	CCBB000000000	-	NCBI
Mycobacterium farcinogenes	DSM 43637	Y	5	6139893	2894823	1031	1826359	-	-	-	-	CCAY010000000	-	NCBI
Mycobacterium sp.	TKK-01-0059	N	5	5682965	4096512	2146	4096512	-	-	-	-	JLXO01000000	-	NCBI
Mycobacterium mageritense	DSM 44476 CIP 104973	Y	6	7966608	4503241	1110	4503241	-	-	-	-	CCBF010000000	-	NCBI
Mycobacterium peregrinum	CSUR P2098	N*	6	7109837	5465827	894	5465827	-	-	-	-	CYSH01000000	-	NCBI		Strain ID not found at CSURP or in any other database.
Mycobacterium aromaticivorans	JS19b1 = JCM 16368 JS19b1	Y	6	6297623	5494915	32990	5494915	-	-	-	-	JALN02000000	-	NCBI
Mycobacterium septicum	DSM 44393	Y	7	6908835	4209572	5316	4209572	-	-	-	-	CBMO010000000	-	NCBI
Mycobacterium neworleansense	ATCC 49404	Y	9	6287317	3252791	890	3252791	-	-	-	-	CWKH01000000	-	NCBI
Mycobacterium sp.	M26	N	9	5732010	3756539	1049	3756539	-	-	-	-	FAXD01000000	-	NCBI
Mycobacterium asiaticum	DSM 44297	Y	10	5938932	2235526	810	1878264	-	-	-	-	CCBD010000000	-	NCBI
Mycobacterium sp.	Root135	N	11	6501425	1523872	1074	769392	-	-	-	-	LMEZ01000000	-	NCBI
Mycobacterium colombiense	CECT 3035	Y	17	5579559	1380431	224	745349	-	-	-	-	AFVW02000000	-	NCBI
Mycobacterium austroafricanum	DSM 44191	Y	20	6770972	1433756	993	718256	-	-	-	-	CCAW010000000	-	NCBI
Mycobacterium sp.	360MFTsu51	N	23	6057078	673492	10187	531904	-	-	-	-	ARTK01000000	-	NCBI
Mycobacterium sp.	Soil538	N	24	5747657	1902647	1089	608236	-	-	-	-	LMRX01000000	-	NCBI
Mycobacterium genavense	ATCC 51234	Y	25	4936071	920843	3381	465365	-	-	-	-	JAGZ01000000	-	NCBI
Mycobacterium neoaurum	DSM 44074	Y	27	5477923	930826	218	389991	-	-	-	-	POTO00000000	-	NCBI
Mycobacterium sp.	UNCCL9	N	27	5561884	865135	2160	367348	-	-	-	-	JQLT01000000	-	NCBI
Mycobacterium acapulcensis	CSURP1424	*	29	5286890	2759677	827	2759677	-	-	-	-	FLMU01000000	-	NCBI		Not validly published species and therefore no type strain designated.
Mycobacterium rhodesiae	JS60	N	31	7281599	1978410	836	1911931	-	-	-	-	AGIQ01000000	-	NCBI
Mycobacterium vaccae	ATCC 25954	Y*	33	6245372	526973	2532	383962	-	-	-	-	ALQA01000000	-	NCBI		Published as type strain but absent from ATCC, type strain has another ATCC number.
Mycobacterium franklinii	DSM 45524	Y	34	5408993	1300836	254	531096	-	-	-	-	RXLR00000000	-	NCBI
Mycobacterium sp.	GA-0227b	N	34	5148113	559936	927	329016	-	-	-	-	LQIK01000000	-	NCBI
Mycobacterium sp.	URHB0044	N	41	7485871	812976	1356	273670	-	-	-	-	JIAW01000000	-	NCBI
Mycobacterium icosiumassiliensis	8WA6	Y	42	4849907	3843338	844	3843338	-	-	-	-	FJVP01000000	-	NCBI
Mycobacterium neoaurum	ATCC 25795	Y	42	5468381	929027	277	363199	-	-	-	-	JMDW01000000	-	NCBI
Mycobacterium sp.	UNC280MFTsu51	N	44	5696868	518154	1452	350896	-	-	-	-	JQKU01000000	-	NCBI
Mycobacterium shigaense	UN-152	Y	44	5198926	795030	525	345510	-	-	-	-	MWON01000000	-	NCBI
Mycobacterium aurum	NCTC 10437	Y	46	6019325	1040482	315	265229	-	-	-	-	CVQQ01000000	-	NCBI
Mycobacterium sp.	IS-3022	N	51	5168733	726325	609	229998	-	-	-	-	LQIN01000000	-	NCBI
Mycobacterium senuense	DSM 44999	Y	54	4534628	654391	1119	153375	-	-	-	-	LQPS01000000	-	NCBI
Mycobacterium celatum	DSM 44243	Y	57	4720680	350968	1255	162031	-	-	-	-	LQOM01000000	-	NCBI
Mycobacterium neumannii	CECT 8766	Y	58	5376391	507384	668	200051	-	-	-	-	NKCO01000000	-	NCBI
Mycobacterium caprae	MB2	N	59	4288871	291973	253	120976	-	-	-	-	CDHG01000000	-	NCBI
Mycobacterium sp.	MAC 080597 8934	N	60	5571449	562098	2563	282687	-	-	-	-	JAOS01000000	-	NCBI
Mycobacterium komanii	GPK 1020	*	64	5378806	524900	318	233711	-	-	-	-	CVTA01000000	-	NCBI		Not validly published species and therefore no type strain designated.
Mycobacterium europaeum	DSM 45397	Y	71	5630674	352540	1063	163313	-	-	-	-	LQOU01000000	-	NCBI
Mycobacterium chlorophenolicum	DSM 43826	Y	72	7379520	1135545	332	438634	-	-	-	-	JYNL01000000	-	NCBI
Mycobacterium heraklionense	Davo	N	75	5109749	680460	227	187081	-	-	-	-	LDPO01000000	-	NCBI
Mycobacterium lehmannii	CECT 8763	Y	76	5496052	467790	275	178807	-	-	-	-	NKCN01000000	-	NCBI
Mycobacterium engbaekii	ATCC 27353	Y	79	4521435	355874	1028	132590	-	-	-	-	LQOT01000000	-	NCBI
Mycobacterium phocaicum	DSM 45104	Y	82	5772382	389950	239	136801	-	-	-	-	POTM00000000	-	NCBI
Mycobacterium fortuitum subsp fortuitum	DSM 46621	Y	82	6349738	543975	536	159889	-	-	-	-	ALQB01000000	-	NCBI
Mycobacterium haemophilum	UC4	N	82	4366495	530164	200	162665	-	-	-	-	LDPQ01000000	-	NCBI
Mycobacterium aubagnense	DSM 45150	Y	85	6191633	510248	215	180243	-	-	-	-	POTN00000000	-	NCBI
Mycobacterium thermoresistibile	JCM6362	Y	85	4893136	567799	504	202282	-	-	-	-	BCTB01000000	-	NCBI
Mycobacterium parafortuitum	CCUG 20999	Y	88	6136108	557439	206	164057	-	-	-	-	MVID01000000	-	NCBI
Mycobacterium chubuense	DSM 44219	Y	96	5945009	389937	214	107199	-	-	-	-	JYNX01000000	-	NCBI
Mycobacterium sp.	HXXIII	N	97	5724611	341380	274	149685	-	-	-	-	LJYT01000000	-	NCBI
Mycobacterium hassiacum	DSM 44199	Y	99	5082325	323525	1003	145120	-	-	-	-	ARBU01000000	-	NCBI
Mycobacterium simiae	(M. microti OV254) ##	N	100	5740218	376266	552	174062	-	-	-	-	AYXK01000000	-	NCBI		M. microti OV254 is a M. simiae strain and the species description in the NCBI database is incorrect. Hence, this isolate is named M. simiae (M. microti OV254) ##
Mycobacterium llatzerense	CLUC14	N	103	6091591	282125	308	114066	-	-	-	-	JXST01000000	-	NCBI
Mycobacterium saopaulense	CCUG 66554	Y	103	5200319	377765	235	122823	-	-	-	-	MVII01000000	-	NCBI
Mycobacterium orygis	112400015	*	108	4282661	294489	500	97089	-	-	-	-	APKD01000000	-	NCBI		Not validly published species and therefore no type strain designated.
Mycobacterium mungi	BM22813	*	110	4348519	262281	554	97561	-	-	-	-	LXTB01000000	-	NCBI		Not validly published species and therefore no type strain designated.
Mycobacterium aquaticum	RW6	Y	111	7927592	432945	301	135946	-	-	-	-	MVHF01000000	-	NCBI
Mycobacterium paraintracellulare	KCTC 29084	Y	111	5474110	296246	204	123255	-	-	-	-	NCXN01000000	-	NCBI
Mycobacterium senegalense	CK1	N	112	6738555	456111	227	193058	-	-	-	-	LDCO01000000	-	NCBI
Mycobacterium xenopi	RIVM700367	Y	117	4434836	312210	321	154665	-	-	-	-	AJFI01000000	-	NCBI
Mycobacterium iranicum	UM TJL	N	119	6137283	334562	243	116366	-	-	-	-	AUWT01000000	-	NCBI
Mycobacterium parascrofulaceum	ATCC BAA-614	Y	124	6564171	2114107	510	1277640	-	-	-	-	ADNV01000000	-	NCBI
Mycobacterium lepromatosis	FJ924	*	126	3206741	162691	301	37643	-	-	-	-	LAWX01000000	-	NCBI		Not validly published species and therefore no type strain designated.
Mycobacterium sp.	H110	N	126	5707994	341387	296	123684	-	-	-	-	LJYR01000000	-	NCBI
Mycobacterium kumamotonense	DSM 45093	Y	128	4815853	341306	213	110718	-	-	-	-	MVHU01000000	-	NCBI
Mycobacterium virginiense	GF75	N	128	4849424	215013	1159	63917	-	-	-	-	PUEV01000000	-	NCBI
Mycobacterium conceptionense	MLE	N	131	7098887	665235	503	136599	-	-	-	-	LFOD01000000	-	NCBI
Mycobacterium pinnipedii	ATCC BAA-688	Y	162	4325454	281603	200	113505	-	-	-	-	MWXB01000000	-	NCBI
Mycobacterium arupense	GUC1	N	173	4441410	221695	501	56188	-	-	-	-	LASW02000000	-	NCBI
Mycobacterium nebraskense	AKUC1	N	175	6539988	317686	251	117537	-	-	-	-	LASX01000000	-	NCBI
Mycobacterium grossiae	GK	Y	184	6145628	185252	244	72082	-	-	-	-	MCHX01000000	-	NCBI
Mycobacterium heckeshornense	RLE	N	191	5010173	292260	521	95235	-	-	-	-	LFOF01000000	-	NCBI
Mycobacterium sp.	UM Kg17	N	192	4237839	189052	200	67636	-	-	-	-	JRML01000000	-	NCBI
Mycobacterium elephantis	Lipa	N	234	5187616	200580	568	42429	-	-	-	-	LBNO01000000	-	NCBI
Mycobacterium chimaera	MCIMRL2	N	247	6087047	161388	2031	46281	-	-	-	-	LJHL01000000	-	NCBI
Mycobacterium obuense	DSM 44075	Y	249	6381766	215776	505	55466	-	-	-	-	JYNU01000000	-	NCBI
Mycobacterium agri	CCUG 37673	Y	272	6987256	225790	205	78065	-	-	-	-	PDCP01000000	-	NCBI
Mycobacterium malmesburyense	WCM 7299	Y	316	5469968	172237	206	69270	-	-	-	-	CVTB01000000	-	NCBI
Mycobacterium persicum	AFPC-000227	Y	387	6172209	262560	202	44952	-	-	-	-	MVIF01000000	-	NCBI
Mycobacterium kyorinense	KUM060204T	Y	447	5301978	137319	200	53523	-	-	-	-	BBKA01000000	-	NCBI
Mycobacterium arosiense	ATCC BAA-1401 DSM 45069	Y	465	5980206	222723	210	52657	-	-	-	-	MVHG01000000	-	NCBI
Mycobacterium mucogenicum	CCH10-A2	N	564	6361488	121085	205	26726	-	-	-	-	LSKA01000000	-	NCBI
Mycobacterium gastri	Wayne	Y	635	6004793	56506	730	15227	-	-	-	-	AZYN01000000	-	NCBI
Hoyosella subflava	DQS3-9A1	Y	1	4738809	4738809	4738809	4738809	-	-	-	-	NC_015564	-	NCBI
a: DSM from Deutsche Sammlung fur Mikroorganismen und Zellkulturen, DSMZ, Germany; CCUG from Culture Collection University of Gothenburg, Sweden. b: N/A = not applicable. c: - = Information not provided. See NCBI for further information.

## Sheet: Table S1b
Table S1b: Estimated genome completeness and contamination levels using CheckM tool.
Species/strain	Strain collection ID/ Straina	Completeness	Contamination
Mycobacterium monacense	DSM 44395	99.81	0.13
Mycobacterium holsaticum	DSM 44478	100	0.55
Mycobacterium boenickei	DSM 44677	99.81	0.5
Mycobacterium malmoense	DSM 44163	99.94	1.15
Mycobacterium aichiense	DSM 44147	100	0.16
Mycobacterium algericum	DSM 45454	100	1.29
Mycobacterium alsiense	CCUG 55640T	100	0.83
Mycobacterium alvei	CCUG 37585T	99.94	0.38
Mycobacterium angelicum	DSM 45057	99.94	0.5
Mycobacterium arabiense	DSM 45768	99.86	0.79
Mycobacterium arupense	DSM 44942	99.55	0.61
Mycobacterium aurum	DSM 43999	100	1.32
Mycobacterium bacteremicum	DSM 45578	99.76	0.94
Mycobacterium barrassiae	CCUG 50398T	100	0
Mycobacterium bohemicum	DSM 44277	99.62	0.83
Mycobacterium bouchedurhonense	DSM 45439 #	99.94	0.75
Mycobacterium bourgelatii	DSM 45746	99.94	0.74
Mycobacterium bovis	CCUG 37460	99.78	0
Mycobacterium branderi	DSM 44624	100	0.61
Mycobacterium brisbanense	DSM 44680	99.62	1.64
Mycobacterium brumae	DSM 44177	98.99	0.05
Mycobacterium canariasense	DSM 44828	99.89	2.14
Mycobacterium celeriflavum	DSM 46765	100	0.06
Mycobacterium chimaera	DSM 44623	99.94	1.04
Mycobacterium chitae	DSM 44633	99.27	2.24
Mycobacterium conceptionense	DSM 45102	100	0
Mycobacterium confluentis	DSM 44017	100	0.06
Mycobacterium conspicuum	DSM 44136	99.03	0.57
Mycobacterium cookii	DSM 43922	99.55	0.09
Mycobacterium crocinum	DSM 45433	100	0.44
Mycobacterium diernhoferi	DSM 43524	98.96	0.19
Mycobacterium doricum	CCUG 46352	98.68	0.39
Mycobacterium duvalii	DSM 44244	99.81	0
Mycobacterium elephantis	DSM 44368	100	1.68
Mycobacterium fallax	DSM 44179	98.71	2.35
Mycobacterium farcinogenes	DSM 43637 *	96.15	0.38
Mycobacterium flavescens	DSM 43991	100	0
Mycobacterium florentinum	DSM 44852	99.61	1.5
Mycobacterium fluoranthenivorans	DSM 44556	99.39	1.38
Mycobacterium fortuitum	DSM 44220	99.81	0.69
Mycobacterium fragae	DSM 45731	99.55	0.45
Mycobacterium frederiksbergense	DSM 45364	99.58	1
Mycobacterium gadium	DSM 44077	100	0.15
Mycobacterium gilvum	DSM 45363	99.81	0.19
Mycobacterium goodii	CCUG 58730T	99.94	1.59
Mycobacterium gordonae	DSM 44160	99.94	2.74
Mycobacterium hackensackense	DSM 44833	99.89	1.57
Mycobacterium haemophilum	DSM 44634	99.13	1.27
Mycobacterium heckeshornense	DSM 44428	98.18	0.34
Mycobacterium heidelbergense	DSM 44471	99.28	0.83
Mycobacterium hiberniae	DSM 44241	100	3.21
Mycobacterium hippocampi	DSM 45391	99.5	2.91
Mycobacterium hodleri	DSM 44183	99.81	0.82
Mycobacterium houstonense	DSM 44676	100	0.38
Mycobacterium immunogenum Strain	DSM 45595	99.61	2.21
Mycobacterium insubricum	DSM 45132	92.08	3.03
Mycobacterium interjectum	DSM 44064	94.48	1.66
Mycobacterium intermedium	DSM 44049	99.94	1.63
Mycobacterium komossense	DSM 44078	100	3.76
Mycobacterium koreense	DSM 45576	100	0.55
Mycobacterium kubicae	DSM 44627	99.5	1.25
Mycobacterium lacus	DSM 44577	99.67	0.71
Mycobacterium litorale	DSM 45785	99.62	0
Mycobacterium longobardum	DSM 45394	100	0.61
Mycobacterium madagascariense	DSM 45167	100	0.63
Mycobacterium manitobense	DSM 44615	100	2.21
Mycobacterium mantenii	DSM 45255	99.94	0.69
Mycobacterium marseillense	DSM 45437	99.94	0
Mycobacterium minnesotense	DSM 45633	99.55	4.92
Mycobacterium montefiorense	DSM 44602	99.53	1.11
Mycobacterium moriokaense	DSM 44221	100	0
Mycobacterium murale	DSM 44340	99.56	1.19
Mycobacterium nebraskense	DSM 44803	99.49	1.14
Mycobacterium neworleansense	DSM 44679	99.81	0.25
Mycobacterium nonchromogenicum	DSM 44164	99.28	5.76
Mycobacterium noviomagense	DSM 45145	99.55	0.45
Mycobacterium novocastrense	DSM 44203	100	0.7
Mycobacterium palustre	DSM 44572	99.16	3.13
Mycobacterium paraense	DSM 46749	99.94	0.9
Mycobacterium paraffinicum	DSM 44181	99.94	0.44
Mycobacterium parakoreense	DSM 45575	100	0
Mycobacterium paraseoulense	DSM 45000	99.94	0.44
Mycobacterium parmense	DSM 44553	99.61	2.34
Mycobacterium peregrinum	DSM 43271	100	0.5
Mycobacterium porcinum	DSM 44242	99.81	1.32
Mycobacterium poriferae	DSM 44585	99.53	0.44
Mycobacterium pseudoshottsii	DSM 45108	99.94	1.49
Mycobacterium psychrotolerans	DSM 44697	99.91	0.93
Mycobacterium pulveris	DSM 44222	100	1.88
Mycobacterium pyrenivorans	DSM 44605	99.5	1.67
Mycobacterium rhodesiae	DSM 44223	100	0.44
Mycobacterium riyadhense	DSM 45176	99.61	0.53
Mycobacterium rufum	DSM 45406	95.44	0.46
Mycobacterium saskatchewanense	DSM 44616	99.5	1.87
Mycobacterium scrofulaceum	DSM 43992	96.16	1.32
Mycobacterium sediminis	DSM 45643	99.75	0.41
Mycobacterium senegalense	DSM 43656	100	0.94
Mycobacterium seoulense	DSM 44998	99.94	0.44
Mycobacterium setense	DSM 45070	99.81	1.32
Mycobacterium sherrisii	DSM 45441	99.94	1.53
Mycobacterium shimoidei	DSM 44152	99.32	0.45
Mycobacterium shinjukuense	DSM 45663	97.04	0.44
Mycobacterium sphagni	DSM 44076	100	3.85
Mycobacterium stomatepiae	DSM 45059	99.61	3.49
Mycobacterium szulgai	DSM 44166	97.22	2.25
Mycobacterium terrae	DSM 43227	99.55	0.15
Mycobacterium thermoresistibile	DSM 44167	99.32	0
Mycobacterium timonense	CCUG 56329T #	99.94	0.75
Mycobacterium tokaiense	DSM 44635	96.16	1.18
Mycobacterium triviale	DSM 44153	99.39	0.91
Mycobacterium vaccae	DSM 43292	96.59	1.44
Mycobacterium vanbaalenii	DSM 7251	97.71	0.22
Mycobacterium wolinskyi	CCUG 47168T	99.94	1.65
Mycobacterium yunnanensis	DSM 44838	99.5	1.13
Mycobacterium marinum	1218R	99.88	0.34
Mycobacterium marinum	CCUG 20998	99.88	0.23
Mycobacterium lepraemurium	Hawaii	96.21	0
Mycobacterium chelonae subsp. chelonae	DSM 43804	98.83	0.03
Mycobacterium phlei	CCUG 21000	100	0.15
Mycobacterium salmoniphilum	DSM 43276	99.22	0.03
Mycobacterium mucogenicum	DSM 44124	99.72	0.55
Mycobacterium tuberculosis	H37Rv	99.94	0
Mycobacterium leprae	TN	80.17	0.33
Mycobacterium tuberculosis	CDC1551	99.94	0
Mycobacterium bovis	AF212297	99.78	0
Mycobacterium sp.	MCS	100	0
Mycobacterium avium	104	99.65	0
Mycobacterium smegmatis	MC2 155	99.84	1.13
Mycobacterium ulcerans	Agy99	98.71	0.51
Mycobacterium sp.	KMS	100	0
Mycobacterium vanbaalenii	PYR-1	100	0.1
Mycobacterium sp.	JLS	100	0.09
Mycobacterium abscessus	ATCC 19977	100	0
Mycobacterium marinum	M	99.88	0.73
Mycobacterium gilvum	Spyr1	99.81	0
Mycobacterium sp.	JDM601	100	0.15
Mycobacterium africanum	GM041182	99.94	0
Mycobacterium canettii	CIPT 140010059	99.94	0
Mycobacterium intracellulare	ATCC 13950	99.94	0
Mycobacterium sp.	MOTT36Y	99.94	0.17
Mycobacterium chubuense	NBB4	99.56	0.05
Mycobacterium massiliense	GO 06	100	0
Mycobacterium indicus pranii	MTCC 9506	99.94	0.04
Mycobacterium liflandii	128FXT	99.48	0.57
Mycobacterium avium subsp. paratuberculosis	MAP4	99.61	0.33
Mycobacterium abscessus subsp. bolletii	50594	99.93	0
Mycobacterium yongonense	05-1390	99.94	0.07
Mycobacterium kansasii	ATCC 12478	99.94	0.71
Mycobacterium sp.	12931	99.54	0.4
Mycobacterium stephanolepidis	DNA	99.33	0.36
Mycobacterium simiae	ATCC 25275 DSM 44165	96.25	1.78
Mycobacterium sp.	VKM Ac-1817D	99.81	0.5
Mycobacterium sp.	EPM10906	99.5	0
Mycobacterium fortuitum	CT6	99.81	0.5
Mycobacterium sp.	EPa45	99.81	0.06
Mycobacterium dioxanotrophicus	PH-06	99.62	1.98
Mycobacterium rutilum	DSM 45405	100	0.98
Mycobacterium tusciae	JS617	100	0.3
Mycobacterium triplex	DSM 44626	99.53	0.56
Mycobacterium vulneris	DSM 45247	99.81	1.32
Mycobacterium rufum	JS14	100	0.6
Mycobacterium lentiflavum	CSUR P1491	99.53	1.42
Mycobacterium cosmeticum	DSM 44829	99.51	1.12
Mycobacterium farcinogenes	DSM 43637	98.95	0.94
Mycobacterium sp.	TKK-01-0059	99.94	0.32
Mycobacterium mageritense	DSM 44476 CIP 104973	100	2.29
Mycobacterium peregrinum	CSUR P2098	99.86	0.5
Mycobacterium aromaticivorans	JS19b1 = JCM 16368 JS19b1	100	0.06
Mycobacterium septicum	DSM 44393	98.58	0.55
Mycobacterium neworleansense	ATCC 49404	98.99	0.25
Mycobacterium sp.	M26	99.58	0.81
Mycobacterium asiaticum	DSM 44297	98.83	0.44
Mycobacterium sp.	Root135	100	1.51
Mycobacterium colombiense	CECT 3035	99.94	0
Mycobacterium austroafricanum	DSM 44191	99.62	0.12
Mycobacterium sp.	360MFTsu51	99.81	0.42
Mycobacterium sp.	Soil538	100	0.18
Mycobacterium genavense	ATCC 51234	99.28	0.62
Mycobacterium neoaurum	DSM 44074	100	1.25
Mycobacterium sp.	UNCCL9	100	1.29
Mycobacterium acapulcensis	CSURP1424	97.8	1.1
Mycobacterium rhodesiae	JS60	100	1.44
Mycobacterium vaccae	ATCC 25954	99.31	0
Mycobacterium franklinii	DSM 45524	99.67	0.2
Mycobacterium sp.	GA-0227b	100	0.45
Mycobacterium sp.	URHB0044	100	0.81
Mycobacterium icosiumassiliensis	8WA6	98.42	3.11
Mycobacterium neoaurum	ATCC 25795	99.62	1.25
Mycobacterium sp.	UNC280MFTsu51	99.62	0.49
Mycobacterium shigaense	UN-152	99.17	0.88
Mycobacterium aurum	NCTC 10437	100	0.05
Mycobacterium sp.	IS-3022	100	3.64
Mycobacterium senuense	DSM 44999	100	0.15
Mycobacterium celatum	DSM 44243	100	0.55
Mycobacterium neumannii	CECT 8766	100	0.45
Mycobacterium caprae	MB2	99.78	0
Mycobacterium sp.	MAC 080597 8934	99.26	0.71
Mycobacterium komanii	GPK 1020	100	1.36
Mycobacterium europaeum	DSM 45397	99.94	0.5
Mycobacterium chlorophenolicum	DSM 43826	100	1.12
Mycobacterium heraklionense	Davo	99.55	1.06
Mycobacterium lehmannii	CECT 8763	100	0.61
Mycobacterium engbaekii	ATCC 27353	100	0.15
Mycobacterium phocaicum	DSM 45104	99.94	0.19
Mycobacterium fortuitum subsp fortuitum	DSM 46621	97.61	0.5
Mycobacterium haemophilum	UC4	98.88	1.12
Mycobacterium aubagnense	DSM 45150	99.62	0.75
Mycobacterium thermoresistibile	JCM6362	99.32	0
Mycobacterium parafortuitum	CCUG 20999	99.91	0
Mycobacterium chubuense	DSM 44219	99.34	0.18
Mycobacterium sp.	HXXIII	99.44	0.39
Mycobacterium hassiacum	DSM 44199	99.77	0.15
Mycobacterium simiae	(M. microti OV254) ##	99.61	1.78
Mycobacterium llatzerense	CLUC14	99.81	1.38
Mycobacterium saopaulense	CCUG 66554	99.39	0.08
Mycobacterium orygis	112400015	99.61	0
Mycobacterium mungi	BM22813	99.61	0.38
Mycobacterium aquaticum	RW6	100	2.92
Mycobacterium paraintracellulare	KCTC 29084	99.94	0.57
Mycobacterium senegalense	CK1	99.87	0.13
Mycobacterium xenopi	RIVM700367	99.09	1.14
Mycobacterium iranicum	UM TJL	100	0.12
Mycobacterium parascrofulaceum	ATCC BAA-614	98.06	1.12
Mycobacterium lepromatosis	FJ924	81.06	0
Mycobacterium sp.	H110	99.44	0.39
Mycobacterium kumamotonense	DSM 45093	99.55	0.15
Mycobacterium virginiense	GF75	100	1.15
Mycobacterium conceptionense	MLE	99.87	0.94
Mycobacterium pinnipedii	ATCC BAA-688	99.69	0
Mycobacterium arupense	GUC1	99.55	0.61
Mycobacterium nebraskense	AKUC1	99.94	1.16
Mycobacterium grossiae	GK	99.89	0.94
Mycobacterium heckeshornense	RLE	98.18	0.34
Mycobacterium sp.	UM Kg17	99.09	0.61
Mycobacterium elephantis	Lipa	100	1.36
Mycobacterium chimaera	MCIMRL2	99.94	1.39
Mycobacterium obuense	DSM 44075	99.19	1.68
Mycobacterium agri	CCUG 37673	100	1.36
Mycobacterium malmesburyense	WCM 7299	99.77	1.81
Mycobacterium persicum	AFPC-000227	99.83	0.67
Mycobacterium kyorinense	KUM060204T	98.18	0.74
Mycobacterium arosiense	ATCC BAA-1401 DSM 45069	99.94	1.46
Mycobacterium mucogenicum	CCH10-A2	97.44	1.51
Mycobacterium gastri	Wayne	99.5	4.14

## Sheet: Table S2
	Table S2. The 56 hard-core genes used to calculate the mycobacterial phylogeny.
	Locus taga	Annotation	Gene ID
	CCUG20998_00003	DNA_replication_and_repair_protein_RecF	recF_1
	CCUG20998_00017	Anthranilate_synthase_component_2	trpG
	CCUG20998_00077	30S_ribosomal_protein_S18_1	rpsR1_1
	CCUG20998_00915	hypothetical_protein
	CCUG20998_00918	hypothetical_protein
	CCUG20998_00919	50S_ribosomal_protein_L11	rplK
	CCUG20998_00920	50S_ribosomal_protein_L1	rplA
	CCUG20998_00960	30S_ribosomal_protein_S12	rpsL
	CCUG20998_00964	Elongation_factor_Tu	tuf_1
	CCUG20998_00983	30S_ribosomal_protein_S10	rpsJ
	CCUG20998_00986	50S_ribosomal_protein_L23	rplW
	CCUG20998_00988	30S_ribosomal_protein_S19	rpsS
	CCUG20998_00992	50S_ribosomal_protein_L29	rpmC
	CCUG20998_01000	50S_ribosomal_protein_L14	rplN
	CCUG20998_01004	30S_ribosomal_protein_S8	rpsH
	CCUG20998_01005	50S_ribosomal_protein_L6	rplF
	CCUG20998_01008	50S_ribosomal_protein_L30	rpmD
	CCUG20998_01040	Translation_initiation_factor_IF-1	infA
	CCUG20998_01042	30S_ribosomal_protein_S13	rpsM
	CCUG20998_01043	30S_ribosomal_protein_S11	rpsK
	CCUG20998_01045	DNA-directed_RNA_polymerase_subunit_alpha	rpoA
	CCUG20998_01254	DNA-binding_response_regulator_MtrA	mtrA
	CCUG20998_01652	50S_ribosomal_protein_L28	rpmB_2
	CCUG20998_01722	50S_ribosomal_protein_L19	rplS
	CCUG20998_01724	Ribonuclease_HII	rnhB
	CCUG20998_01725	hypothetical_protein
	CCUG20998_01924	Polyphosphate_glucokinase	ppgK
	CCUG20998_01927	hypothetical_protein
	CCUG20998_02009	CDP-diacylglycerol--inositol_3-phosphatidyltransferase	pgsA1
	CCUG20998_02103	DNA-directed_RNA_polymerase_subunit_omega	rpoZ
	CCUG20998_02168	Vegetative_protein_296	yurY
	CCUG20998_02170	NifU-like_protein	nifU
	CCUG20998_02189	3-oxoacyl-[acyl-carrier-protein]_reductase_FabG1	fabG1
	CCUG20998_02190	Enoyl-[acyl-carrier-protein]_reductase_[NADH]	inhA_2
	CCUG20998_02191	Ferrochelatase	hemH
	CCUG20998_02286	Biotin_synthase	bioB
	CCUG20998_02349	Translation_initiation_factor_IF-3	infC
	CCUG20998_02350	50S_ribosomal_protein_L35	rpmI
	CCUG20998_02351	50S_ribosomal_protein_L20	rplT
	CCUG20998_02368	Arginine_repressor	argR
	CCUG20998_03080	Protein_MraZ	mraZ
	CCUG20998_04049	ATP_synthase_subunit_alpha	atpA
	CCUG20998_04053	ATP_synthase_subunit_a	atpB
	CCUG20998_04063	Homoserine_dehydrogenase	hom
	CCUG20998_04179	ECF_RNA_polymerase_sigma_factor_SigE	sigE
	CCUG20998_04366	Mycothiol_S-conjugate_amidase	mca
	CCUG20998_04447	Ribose-phosphate_pyrophosphokinase	prs
	CCUG20998_04529	Succinyl-CoA_ligase_[ADP-forming]_subunit_beta	sucC
	CCUG20998_04530	Murein_DD-endopeptidase_MepM	mepM_2
	CCUG20998_04839	hypothetical_protein
	CCUG20998_04842	hypothetical_protein
	CCUG20998_05063	RNA_polymerase-binding_transcription_factor_CarD	carD
	CCUG20998_05097	putative_dihydroneopterin_aldolase	folB
	CCUG20998_05152	Ultraviolet_N-glycosylase/AP_lyase	pdg
	CCUG20998_05154	cAMP_receptor_protein	crp
	CCUG20998_05223	Nucleoid-associated_protein/MT3819
	a: Locus tags taken from M. marinum CCUG 20998 (CCUG20998_XXXXX), where X stands for the locus tag numbers.

## Sheet: Table S3a
Table S3a. Mycobacterial clade member species.
Rapid growing species clades
Clade	Species	Strain	Locus tag	Pathogenicity	Growth rate
Mycobacterium flavescens	Mycobacterium acapulcensis	CSURP1424	NZ_FLMU01000000	U	RGM
	Mycobacterium lehmannii	CECT8763	NZ_NKCN01000000	U	RGM
	Mycobacterium neumannii	CECT8766	NZ_NKCO01000000	U	RGM
	Mycobacterium novocaense	DSM44203	MNOVODSM44203	OP	RGM
	Mycobacterium malmesburyense	WCM7299	NZ_CVTB01000000	U	RGM
	Mycobacterium komanii	GPK1020	CVTA01000000	U	RGM
	Mycobacterium sp.	GA-0227b	NZ_LQIK01000000	U	U
	Mycobacterium sp.	IS-3022	NZ_LQIN01000000	U	U
	Mycobacterium celeriflavum	DSM46765	MCELERIFLAVUMDSM46765	OP	RGM
	Mycobacterium flavescens	DSM43991	MFLAVDSM43991	OP	SGM
	Mycobacterium rutilum	DSM45405	NZ_LT629971	NP	RGM
	Mycobacterium phlei	CCUG21000	MPHL21000	NP	RGM
Mycobacterium elephantis	Mycobacterium elephantis	DSM44368	MELEDSM44368	OP	RGM
	Mycobacterium elephantis	Lipa	NZ_LBNO01000000	OP	RGM
	Mycobacterium pulveris	DSM44222	MPULVERISDSM44222	NP	SGM
	Mycobacterium holsaticum	DSM44478	MHOLDSM44478	NP	RGM
Mycobacterium agri	Mycobacterium thermoresistibile	DSM44167	MTHDSM44167	NP	RGM
	Mycobacterium thermoresistibile	JCM6362	NZ_BCTB01000000	NP	RGM
	Mycobacterium hassiacum	DSM44199	NZ_ARBU01000000	NP	RGM
	Mycobacterium agri	CCUG37673	NZ_PDCP01000000	NP	RGM
Mycobacterium gadium	Mycobacterium moriokaense	DSM44221	MMORDSM44221	NP	RGM
	Mycobacterium barrassiae	CCUG50398T	MBARRASSIAECCUG50398T	OP	RGM
	Mycobacterium gadium	DSM44077	MGADDSM44077	NP	RGM
	Mycobacterium tusciae	JS617	NZ_AGJJ02000000	OP	SGM
Mycobacterium chlorophenolicum	Mycobacterium psychrotolerans	DSM44697	MPSYDSM44697	NP	RGM
	Mycobacterium sp.	Soil538	NZ_LMRX01000000	U	RGM
	Mycobacterium chlorophenolicum	DSM43826	NZ_JYNL01000000	NP	RGM
	Mycobacterium chubuense	DSM44219	NZ_JYNX01000000	NP	RGM
	Mycobacterium rufum	DSM45406	MRUFDSM45406	NP	RGM
	Mycobacterium rufum	JS14	NZ_JROA01000000	NP	RGM
	Mycobacterium obuense	DSM44075	NZ_JYNU01000000	NP	RGM
	Mycobacterium chubuense	NBB4	NC_018027	NP	RGM
Mycobacterium duvalii	Mycobacterium duvalii	DSM44244	MDUVDSM44244	NP	RGM
	Mycobacterium poriferae	DSM44585	MPORDSM44585	OP	RGM
Mycobacterium austroafricanum	Mycobacterium vanbaalenii	DSM7251	MVANDSM7251	NP	RGM
	Mycobacterium vanbaalenii	PYR-1	NC_008726	NP	RGM
	Mycobacterium austroafricanum	DSM44191	NZ_CCAW010000000	NP	RGM
	Mycobacterium vaccae	DSM43292	MVACDSM43292	OP	SGM
	Mycobacterium vaccae	ATCC25954	NZ_ALQA01000000	OP	RGM
	Mycobacterium gilvum	DSM45363	MGILDSM45363	NP	RGM
	Mycobacterium gilvum	sp.yr1	NC_014814	NP	RGM
	Mycobacterium parafortuitum	CCUG20999	NZ_MVID01000000	U	RGM
	Mycobacterium iranicum	UMTJL	NZ_AUWT01000000	OP	RGM
	Mycobacterium aurum	DSM43999	MAURDSM43999	NP	RGM
	Mycobacterium aurum	NCTC10437	NZ_CVQQ01000000	NP	RGM
Mycobacterium pyrenivorans	Mycobacterium pyrenivorans	DSM44605	MPYRDSM44605	NP	RGM
	Mycobacterium hippocampi	DSM45391	MHIPPOCAMPIDSM45391	U	RGM
Mycobacterium doricum	Mycobacterium sp.	MCS	NC_008146	NP	RGM
	Mycobacterium sp.	KMS	NC_008705	NP	RGM
	Mycobacterium monacense	DSM44395	MMONDSM44395	OP	RGM
	Mycobacterium sp.	JLS	NC_009077	NP	RGM
	Mycobacterium doricum	CCUG46352	MDOR-CCUG46352CCUG46352	OP	SGM
	Mycobacterium litorale	DSM45785	MLITORALEDSM45785	NP	RGM
	Mycobacterium manitobense	DSM44615	MMANDSM44615	OP	RGM
Mycobacterium fortuitum	Mycobacterium peregrinum	DSM43271	MPERDSM43271	OP	RGM
	Mycobacterium peregrinum	CSURP2098	NZ_CYSH01000000	OP	RGM
	Mycobacterium alvei	CCUG37585T	MALVCCUG37585T	NP	RGM
	Mycobacterium fortuitum subsp. fortuitum	DSM46621	NZ_ALQB01000000	OP	RGM
	Mycobacterium sp.	VKMAc-1817D	NZ_CP009914	U	RGM
	Mycobacterium fortuitum	CT6	NZ_CP011269	OP	RGM
	Mycobacterium fortuitum subsp. acetamidolyticum	DSM44220	MFAC-DSM44220DSM44220	OP	RGM
	Mycobacterium septicum	DSM44393	NZ_CBMO010000000	OP	RGM
	Mycobacterium setense	DSM45070	MSET_DSM45070DSM45070	OP	RGM
	Mycobacterium neworleansense	ATCC	CWKH01000000	OP	RGM
	Mycobacterium neworleansense	DSM44679	MNEWDSM44679	OP	RGM
	Mycobacterium porcinum	DSM44242	MPCMDSM44242	OP	RGM
	Mycobacterium vulneris	DSM45247	NZ_CCBG010000000	OP	SGM
	Mycobacterium boenickei	DSM44677	MBOEDSM44677	OP	RGM
	Mycobacterium senegalense	CK1	LDCO01000000	P	RGM
	Mycobacterium conceptionense	MLE	NZ_LFOD01000000	OP	RGM
	Mycobacterium conceptionense	DSM45102	MCEPDSM45102	OP	RGM
	Mycobacterium senegalense	DSM43656	MSENDSM43656	P	RGM
	Mycobacterium farcinogenes	DSM43637	NZ_CCAY010000000	OP	SGM
	Mycobacterium farcinogenes	DSM43637 *	MFARC43637	OP	SGM
	Mycobacterium houstonense	DSM44676	MHOUDSM44676	OP	RGM
Mycobacterium smegmatis	Mycobacterium goodii	CCUG58730T	MGOOCCUG58730T	OP	RGM
	Mycobacterium wolinskyi	CCUG47168T	MWOLCCUG47168T	OP	RGM
	Mycobacterium smegmatis	MC2155	NC_008596	OP	RGM
Mycobacterium mageritense	Mycobacterium dioxanotrophicus	PH-06	NZ_CP020809	NP	RGM
	Mycobacterium aquaticum	RW6	NZ_MVHF01000000	U	RGM
	Mycobacterium brisbanense	DSM44680	MBRIDSM44680	OP	RGM
	Mycobacterium mageritense	DSM44476	NZ_CCBF010000000	OP	RGM
Mycobacterium neoaurum	Mycobacterium neoaurum	DSM44074	MNEO44074DSM44074	NP	RGM
	Mycobacterium neoaurum	ATCC25795	NZ_JMDW01000000	NP	RGM
	Mycobacterium sp.	UNCCL9	NZ_JQLT01000000	U	U
	Mycobacterium bacteremicum	DSM45578	MBAC-DSM45578DSM45578	OP	RGM
	Mycobacterium diernhoferi	DSM43524	MDIEDSM43524	NP	RGM
	Mycobacterium frederiksbergense	DSM45364	MFREDSM45364	NP	RGM
	Mycobacterium fluoranthenivorans	DSM44556	MFLUDSM44556	NP	RGM
	Mycobacterium hackensackense	DSM44833	MHACDSM44833	OP	RGM
	Mycobacterium canariasense	DSM44828	MCANDSM44828	OP	RGM
	Mycobacterium cosmeticum	DSM44829	MCOS44829DSM44829	OP	RGM
Mycobacterium komossense	Mycobacterium murale	DSM44340	MMURDSM44340	NP	RGM
	Mycobacterium tokaiense	DSM44635	MTOK-DSM44635DSM44635	NP	RGM
	Mycobacterium komossense	DSM44078	MKOMDSM44078	NP	RGM
Mycobacterium mucogenicum	Mycobacterium mucogenicum	DSM44124	MUCO_DSM	OP	RGM
	Mycobacterium sp.	360MFTsu51	NZ_ARTK01000000	U	U
	Mycobacterium phocaicum	DSM45104	MPHODSM45104	OP	RGM
	Mycobacterium mucogenicum	CCH10-A2	NZ_LSKA01000000	OP	RGM
	Mycobacterium sp.	UNC280MFTsu51	NZ_JQKU01000000	U	U
	Mycobacterium llatzerense	CLUC14	NZ_JXST01000000	OP	RGM
	Mycobacterium aubagnense	DSM45150	MAUBDSM45150	OP	RGM
Mycobacterium sediminis	Mycobacterium hodleri	DSM44183	MHODDSM44183	NP	RGM
	Mycobacterium sp.	Root135	NZ_LMEZ01000000	U	RGM
	Mycobacterium yunnanensis	DSM44838	MYUN_DSM44838DSM44838	NP	U
	Mycobacterium madagascariense	DSM45167	MMADDSM45167	NP	RGM
	Mycobacterium sp.	URHB0044	NZ_JIAW01000000	U	U
	Mycobacterium arabiense	DSM45768	MARA-DSM45768DSM45768	NP	RGM
	Mycobacterium sediminis	DSM45643	MSED-DSM45643DSM45643	NP	RGM
	Mycobacterium grossiae	GK	NZ_MCHX01000000	U	RGM
Mycobacterium sphagni	Mycobacterium aichiense	DSM44147	MAICDSM44147	NP	RGM
	Mycobacterium rhodesiae	DSM44223	MRHODSM44223	NP	RGM
	Mycobacterium aromaticivorans	JS19b1JCM	NZ_JALN02000000	NP	RGM
	Mycobacterium crocinum	DSM45433	MCRO-DSM45433DSM45433	NP	RGM
	Mycobacterium sp.	EPa45	NZ_CP011773	NP	SGM
	Mycobacterium rhodesiae	JS60	NZ_AGIQ01000000	NP	RGM
	Mycobacterium sphagni	DSM44076	MSPHDSM44076	NP	RGM
	Mycobacterium sp.	M26	NZ_FAXD01000000	U	RGM
Mycobacterium chitae	Mycobacterium brumae	DSM44177	MBRUDSM44177	NP	RGM
	Mycobacterium fallax	DSM44179	MFALDSM44179	NP	RGM
	Mycobacterium insubricum	DSM45132	MISBDSM45132	NP	RGM
	Mycobacterium chitae	DSM44633	MCHIDSM44633	NP	RGM
	Mycobacterium confluentis	DSM44017	MCONDSM44017	NP	RGM
Mycobacterium chelonae	Mycobacterium sp.	H110	NZ_LJYR01000000	U	U
	Mycobacterium sp.	HXXIII	NZ_LJYT01000000	U	SGM
	Mycobacterium chelonae subsp. chelonae	DSM43804	MCHEL	OP	RGM
	Mycobacterium stephanolepidis	NJB0901	NZ_AP018165	P	RGM
	Mycobacterium salmoniphilum	DSM43276	MSAL-DSM43276DSM43276	P	RGM
	Mycobacterium franklinii	DSM45524	MFRANKLINIIDSM45524	OP	RGM
	Mycobacterium sp.	EPM10906 (M. saopaulense)	NZ_CP010271	U	U
	Mycobacterium saopaulense	CCUG66554	NZ_MVII01000000	OP	RGM
	Mycobacterium massiliense	GO6	NC_018150	OP	RGM
	Mycobacterium abscessus subsp. bolletii	50594	NC_021282	OP	RGM
	Mycobacterium abscessus subsp. abscessus	ATCC19977	NC_010397	OP	RGM
	Mycobacterium immunogenum	DSM45595	MIMM	OP	RGM
Slow growing species clades
Clade	Species	Strain	Locus tag	Pathogenicity	Growth rate
Mycobacterium avium	Mycobacterium chimaera	DSM44623	MCHMDSM44623	OP	SGM
	Mycobacterium chimaera	MCIMRL2	NZ_LJHL01000000	OP	SGM
	Mycobacterium yongonense	05-1390	NC_021715	OP	SGM
	Mycobacterium sp.	TKK-01-0059	NZ_JLXO01000000	U	U
	Mycobacterium sp.	MOTT36Y	NC_017904	OP	U
	Mycobacterium paraintracellulare	KCTC29084	NZ_NCXN01000000	OP	SGM
	Mycobacterium intracellulare	ATCC13950	NC_016946	OP	SGM
	Mycobacterium indicus	praniiMTCC	NC_018612	NP	SGM
	Mycobacterium marseillense	DSM45437	MMARSEILLENSEDSM45437	OP	SGM
	Mycobacterium avium	104	NC_008595	OP	SGM
	Mycobacterium sp.	MAC80597	NZ_JAOS01000000	OP	U
	Mycobacterium avium	subsp.paratuberculosis	NC_021200	OP	SGM
	Mycobacterium bouchedurhonense	DSM45439 #	MBOUCHEDURHONENSEDSM45439	OP	SGM
	Mycobacterium timonense	CCUG56329T #	MTIMONENSECCUG56329T	OP	SGM
	Mycobacterium lepraemurium	Hawaii	CP021238	P	SGM
	Mycobacterium colombiense	CECT3035	NZ_AFVW02000000	OP	SGM
	Mycobacterium mantenii	DSM45255	MMANTENIIDSM45255	OP	SGM
	Mycobacterium arosiense	ATCCBAA-1401	NZ_MVHG01000000	OP	SGM
Mycobacterium nebraskense	Mycobacterium paraseoulense	DSM45000	MPARASEOULENSEDSM45000	U	SGM
	Mycobacterium seoulense	DSM44998	MSEOULENSEDSM44998	U	SGM
	Mycobacterium europaeum	DSM45397	NZ_LQOU01000000	OP	SGM
	Mycobacterium nebraskense	DSM44803	MNEBDSM44803	OP	SGM
	Mycobacterium nebraskense	AKUC1	NZ_LASX01000000	OP	SGM
	Mycobacterium paraffinicum	DSM44181	MPARAFFINICUMDSM44181	OP	SGM
	Mycobacterium scrofulaceum	DSM43992	MSCRDSM43992	OP	SGM
	Mycobacterium parascrofulaceum	ATCCBAA-614	NZ_ADNV01000000	OP	SGM
Mycobacterium simiae	Mycobacterium triplex	DSM44626	NZ_CCAU010000000	OP	SGM
	Mycobacterium genavense	ATCC51234	NZ_JAGZ01000000	OP	SGM
	Mycobacterium lentiflavum	CSURP1491	CTEE01000000	OP	SGM
	Mycobacterium florentinum	DSM44852	MFLM-DSM44852DSM44852	OP	SGM
	Mycobacterium stomatepiae	DSM45059	MSTOMATEPIAEDSM45059	U	SGM
	Mycobacterium montefiorense	DSM44602	MMFIDSM44602	P	SGM
	Mycobacterium simiae	ATCC25275	NZ_CBMJ020000000	OP	SGM
	Mycobacterium simiae	(M. microti OV254) ##	NZ_AYXK01000000	P	SGM
	Mycobacterium sherrisii	DSM45441	MSHE-DSM45441DSM45441	OP	SGM
Mycobacterium bohemicum	Mycobacterium bohemicum	DSM44277	MBOHDSM44277	OP	SGM
	Mycobacterium saskatchewanense	DSM44616	MSASDSM44616	OP	SGM
Mycobacterium interjectum	Mycobacterium interjectum	44064	MINJ44064	OP	SGM
	Mycobacterium paraense	DSM46749	MPARAENSEDSM46749	OP	SGM
	Mycobacterium alsense	CCUG55640T	MALSIENSECCUG55640T	OP	RGM
	Mycobacterium palustre	DSM44572	MPALDSM44572	OP	SGM
	Mycobacterium heidelbergense	DSM44471	MHEIDSM44471	OP	SGM
	Mycobacterium malmoense	DSM44163	MMAL44163	OP	SGM
Mycobacterium ulcerans	Mycobacterium sp.	012931	NZ_AOPX01000000	P	U
	Mycobacterium pseudoshottsii	DSM45108	MPSH_DSM45108DSM45108	P	SGM
	Mycobacterium liflandii	128FXT	NC_020133	P	SGM
	Mycobacterium ulcerans	Agy99	NC_008611	P	SGM
	Mycobacterium marinum	M	NC_010612	OP	SGM
	Mycobacterium marinum	CCUG20998	CCUG20998	OP	SGM
	Mycobacterium marinum	1218R	1218R	OP	SGM
Mycobacterium kansasii	Mycobacterium kansasii	ATCC12478	NC_022663	OP	SGM
	Mycobacterium persicum	AFPC-000227	NZ_MVIF01000000	OP	SGM
	Mycobacterium gastri	Wayne	NZ_AZYN01000000	OP	SGM
Mycobacterium gordonae	Mycobacterium bourgelatii	DSM45746	MBOU-DSM45746DSM45746	NP	RGM
	Mycobacterium intermedium	DSM44049	MINM-DSM44049DSM44049	OP	SGM
	Mycobacterium gordonae	DSM44160	MGORDSM44160	OP	SGM
	Mycobacterium asiaticum	DSM44297	NZ_CCBD010000000	OP	SGM
	Mycobacterium kubicae	DSM44627	MKUB-DSM44627DSM44627	OP	SGM
	Mycobacterium szulgai	DSM44166	MSZUDSM44166	OP	SGM
	Mycobacterium angelicum	DSM45057	MANGELICUMDSM45057	U	SGM
	Mycobacterium riyadhense	DSM45176	MRIY-DSM45176DSM45176	OP	SGM
Mycobacterium tuberculosis	Mycobacterium mungi	BM22813	NZ_LXTB01000000	OP	SGM
	Mycobacterium pinnipedii	ATCCBAA-688	NZ_MWXB01000000	P	SGM
	Mycobacterium bovis	BCG Sweden	MBOV_CCUG37640CCUG37460	OP	SGM
	Mycobacterium bovis	AF212297	NC_002945	P	SGM
	Mycobacterium caprae	MB2	NZ_CDHG01000000	P	SGM
	Mycobacterium orygis	112400015	NZ_APKD01000000	P	SGM
	Mycobacterium africanum	GM041182	NC_015758	P	SGM
	Mycobacterium tuberculosis	H37Rv	NC_000962	P	SGM
	Mycobacterium tuberculosis	CDC1551	NC_002755	P	SGM
	Mycobacterium canettii	CIPT140010059	NC_015848	P	SGM
Mycobacterium haemophilum	Mycobacterium leprae	TN	NC_002677	P	SGM
	Mycobacterium lepromatosis	FJ924	NZ_LAWX01000000	P	SGM
	Mycobacterium haemophilum	DSM44634	MHDSM44634	OP	SGM
	Mycobacterium haemophilum	UC4	NZ_LDPQ01000000	OP	SGM
Mycobacterium xenopi	Mycobacterium heckeshornense	DSM44428	MHEC-DSM44428DSM44428	P	SGM
	Mycobacterium heckeshornense	RLE	NZ_LFOF01000000	P	SGM
	Mycobacterium xenopi	RIVM700367	NZ_AJFI01000000	OP	SGM
	Mycobacterium noviomagense	DSM45145	MNOVOIMAGENSEDSM45145	U	SGM
Mycobacterium celatum	Mycobacterium branderi	DSM44624	MBRA-DSM44624DSM44624	OP	SGM
	Mycobacterium celatum	DSM44243	LQOM01000000	OP	SGM
	Mycobacterium kyorinense	KUM060204T	NZ_BBKA01000000	P	SGM
	Mycobacterium shimoidei	DSM44152	MSHI-DSM44152DSM44152	OP	SGM
	Mycobacterium fragae	DSM45731	MFRG_DSM45731DSM45731	U	SGM
Mycobacterium terrae	Mycobacterium arupense	DSM44942	MARUDSM44942	OP	SGM
	Mycobacterium arupense	GUC1	NZ_LASW02000000	OP	SGM
	Mycobacterium sp.	UMKg17	NZ_JRML01000000	U	SGM
	Mycobacterium minnesotense	DSM45633	MMINNESOTENSEDSM45633	NP	SGM
	Mycobacterium hiberniae	DSM44241	MHIBDSM44241	NP	SGM
	Mycobacterium engbaekii	ATCC27353	NZ_LQOT01000000	U	SGM
	Mycobacterium nonchromogenicum	DSM44164	MNONDSM44164	OP	SGM
	Mycobacterium virginiense	GF75	NZ_PUEV01000000	OP	SGM
	Mycobacterium icosiumassiliensis	8WA6	NZ_FJVP01000000	NP	RGM
	Mycobacterium heraklionense	Davo	NZ_LDPO01000000	NP	SGM
	Mycobacterium longobardum	DSM45394	MLONGOBARDUMDSM45394	U	SGM
	Mycobacterium terrae	DSM43227	MTERRDSM43227	OP	SGM
	Mycobacterium kumamotonense	DSM45093	NZ_MVHU01000000	U	SGM
	Mycobacterium algericum	DSM45454	MALG-DSM45454DSM45454	P	SGM
	Mycobacterium sp.	JDM601	NC_015576	OP	SGM
	Mycobacterium senuense	DSM44999	LQPS01000000	U	SGM
Mycobacterium triviale	Mycobacterium koreense	DSM45576	MKOREENSEDSM45576	U	SGM
	Mycobacterium parakoreense	DSM45575	MPARAKOREENSEDSM45575	U	SGM
	Mycobacterium triviale	DSM44153	MTRIDSM44153	NP	SGM
Single species clades	Mycobacterium shigaense	UN-152	NZ_MWON01000000	U	SGM
	Mycobacterium conspicuum	DSM44136	MCSPDSM44136	OP	SGM
	Mycobacterium shinjukuense	DSM45663	MSHINJUKUENSEDSM45663	OP	SGM
	Mycobacterium lacus	DSM44577	MLACDSM44577	NP	SGM
	Mycobacterium parmense	DSM44553	MPARDSM44585	OP	SGM
	Mycobacterium cookii	DSM43922	MCOODSM43922	NP	SGM

## Sheet: Table S3b
	Table S3b. Newly assigned and reassigned mycobacterial species or subspecies.
	Original Genome/Species	Strain	Locus tag	Pathogenicity	Growth rate	Clade	Closest species by ANI	ANI with closest species	Suggested new or reassigned species
	Mycobacterium sp.	EPa45	NZ_CP011773	NP	SGM	Mycobacterium sphagni	Mycobacterium crocinum	88.156	New species
	Mycobacterium rhodesiae	JS60	NZ_AGIQ01000000	NP	RGM	Mycobacterium sphagni	Mycobacterium sphagni	84.7661	New species
	Mycobacterium sp.	M26	NZ_FAXD01000000	U	RGM	Mycobacterium sphagni	Mycobacterium crocinum	82.3438	New species
	Mycobacterium sp.	GA-0227b	NZ_LQIK01000000	U	U	Mycobacterium flavescens	Mycobacterium sp. IS-3022	94.8021	New species
	Mycobacterium sp.	IS-3022	NZ_LQIN01000000	U	U	Mycobacterium flavescens	Mycobacterium sp. GA-0227b	94.8448	New species
	Mycobacterium sp.	URHB0044	NZ_JIAW01000000	U	U	Mycobacterium sediminis	Mycobacterium arabiense	81.0698	New species
	Mycobacterium sp.	Root135	NZ_LMEZ01000000	U	RGM	Mycobacterium sediminis	Mycobacterium hodleri	88.3597	New species
	Mycobacterium chubuense	NBB4	NC_018027	NP	RGM	Mycobacterium chlorophenolicum	Mycobacterium chubuense NBB4	83.5666	New species
	Mycobacterium sp.	Soil538	NZ_LMRX01000000	U	RGM	Mycobacterium chlorophenolicum	Mycobacterium psychrotolerans	96.4842	Mycobacterium psychrotolerans subspecies
	Mycobacterium mucogenicum	CCH10-A2	NZ_LSKA01000000	OP	RGM	Mycobacterium mucogenicum	Mycobacterium phocaicum	95.3452	Mycobacterium phocaicum subspecies/New species
	Mycobacterium sp.	360MFTsu51	NZ_ARTK01000000	U	U	Mycobacterium mucogenicum	Mycobacterium mucogenicum	98.497	Mycobacterium mucogenicum subspecies
	Mycobacterium sp.	UNC280MFTsu51	NZ_JQKU01000000	U	U	Mycobacterium mucogenicum	Mycobacterium llatzerense	98.6533	Mycobacterium llatzerense subspecies
	Mycobacterium sp.	MCS	NC_008146	NP	RGM	Mycobacterium doricum	Mycobacterium sp. KMS	99,9721/98,8395*	Mycobacterium monacense subspecies
	Mycobacterium sp.	KMS	NC_008705	NP	RGM	Mycobacterium doricum	Mycobacterium sp. MCS	99,9784/98,8765*	Mycobacterium monacense subspecies
	Mycobacterium sp.	JLS	NC_009077	NP	RGM	Mycobacterium doricum	Mycobacterium monacense	99.4156	Mycobacterium monacense
	Mycobacterium sp.	VKMAc-1817D	NZ_CP009914	U	RGM	Mycobacterium fortuitum	Mycobacterium fortuitum subsp. fortuitum	99.93	Mycobacterium fortuitum subspecies
	Mycobacterium sp.	UNCCL9	NZ_JQLT01000000	U	U	Mycobacterium neoaurum	Mycobacterium neoaurum	98.7561	Mycobacterium neoaurum subspecies
	Mycobacterium sp.	H110	NZ_LJYR01000000	U	U	Mycobacterium chelonae	Mycobacterium sp. HXXIII	99,9905/95,3338*	Mycobacterium chelonae subspecies
	Mycobacterium sp.	HXXIII	NZ_LJYT01000000	U	SGM	Mycobacterium chelonae	Mycobacterium sp. H110	99,9801/95,2876*	Mycobacterium chelonae subspecies
	Mycobacterium sp.	012931	NZ_AOPX01000000	P	U	Mycobacterium ulcerans	Mycobacterium pseudoshottsii	99.825	Mycobacterium pseudoshottsii subspecies
	Mycobacterium sp.	UMKg17	NZ_JRML01000000	U	SGM	Mycobacterium terrae	Mycobacterium arupense	98.1859	Mycobacterium arupense subspecies
	*: ANI compared with the closest named species.

## Sheet: Table S4
Table S4: List of ANI values for 245 genomes calculated using the tool pyani.
	M. acapulcensis CSURP 1424	M. lehmannii CECT 8763	M. neumannii CECT 8766	M. novocastrense DSM 44203	M. malmesburyense WCM 7299	M. komanii GPK 1020	M. sp GA-0227b	M. sp IS-3022	M. celeriflavum DSM 46765	M. flavescens DSM 43991	M. rutilum DSM 45405	M. phlei CCUG 21000	M. elephantis DSM 44368	M. elephantis Lipa	M. pulveris DSM 44222	M. holsaticum DSM 44478	M. moriokaense DSM 44221	M. barrassiae CCUG 50398T	M. gadium DSM 44077	M. tusciae JS 617	M. thermoresistibile DSM 44167	M. thermoresistibile JCM 6362	M. hassiacum DSM 44199	M. agri CCUG 37673	M. duvalii DSM 44244	M. poriferae DSM 44585	M. psychrotolerans DSM 44697	M. sp Soil 538	M. chlorophenolicum DSM 43826	M. chubuense DSM 44219	M. rufum DSM 45406	M. rufum JS 14	M. obuense DSM 44075	M. chubuense NBB4	M. vanbaalenii DSM 7251	M. vanbaalenii PYR-1	M. austroafricanum DSM 44191	M. vaccae DSM 43292	M. vaccae ATCC 25954	M. parafortuitum CCUG 20999	M. gilvum DSM 45363	M. gilvum Spyr1	M. iranicum UM TJL	M. aurum DSM 43999	M. aurum NCTC 10437	M. pyrenivorans DSM 44605	M. hippocampi DSM 45391	M. sp MCS	M. sp KMS
M. acapulcensis CSURP 1424	1	0.981218	0.95418	0.909919	0.885117	0.879123	0.857522	0.857989	0.85744	0.853388	0.855608	0.846204	0.844523	0.844715	0.843623	0.844519	0.839227	0.844114	0.836615	0.836143	0.837797	0.837507	0.838029	0.841036	0.840759	0.84016	0.839237	0.838997	0.840255	0.839787	0.840701	0.840473	0.838676	0.840577	0.839756	0.8393	0.83999	0.83911	0.839398	0.840456	0.838924	0.8386	0.837036	0.837312	0.837329	0.838826	0.837903	0.839998	0.839982
M. lehmannii CECT 8763	0.981218	1	0.953559	0.913875	0.879011	0.878539	0.856184	0.85657	0.855623	0.855601	0.857276	0.844969	0.843153	0.84393	0.842059	0.842899	0.838755	0.845669	0.843031	0.838871	0.837544	0.837506	0.837133	0.841455	0.840729	0.844159	0.839336	0.839118	0.846003	0.840482	0.846909	0.846448	0.838736	0.839836	0.84584	0.845049	0.843933	0.838175	0.83845	0.839796	0.841981	0.846608	0.847839	0.836714	0.836746	0.852393	0.840223	0.850964	0.850841
M. neumannii CECT 8766	0.95418	0.953559	1	0.909915	0.879348	0.87892	0.856116	0.856262	0.854921	0.852109	0.853056	0.844956	0.842585	0.844128	0.843125	0.842565	0.838679	0.84004	0.837415	0.835699	0.837158	0.837222	0.836823	0.839058	0.839154	0.842901	0.839635	0.838608	0.839968	0.840067	0.839476	0.839373	0.844702	0.839873	0.840118	0.839512	0.840066	0.838627	0.838954	0.839497	0.840611	0.841532	0.843883	0.836922	0.83696	0.838605	0.837993	0.839663	0.839663
M. novocastrense DSM 44203	0.909919	0.913875	0.909915	1	0.883676	0.880127	0.856886	0.857354	0.857023	0.854559	0.854168	0.845199	0.843873	0.843797	0.842227	0.843009	0.838607	0.839597	0.84365	0.845645	0.838351	0.838182	0.837642	0.841215	0.84027	0.844033	0.839786	0.839045	0.843076	0.840481	0.846546	0.845937	0.854846	0.840773	0.846632	0.846397	0.845645	0.839605	0.83944	0.841181	0.852219	0.847262	0.851935	0.836705	0.836764	0.849697	0.836924	0.852116	0.851912
M. malmesburyense WCM 7299	0.885117	0.879011	0.879348	0.883676	1	0.895111	0.858644	0.85844	0.85736	0.853109	0.854941	0.847836	0.844754	0.845931	0.845228	0.843627	0.840099	0.841269	0.837122	0.835593	0.838748	0.838617	0.838105	0.841834	0.839733	0.840219	0.840574	0.840835	0.839821	0.840429	0.841007	0.840726	0.84086	0.84082	0.841484	0.840602	0.841093	0.840171	0.839952	0.840639	0.838986	0.842302	0.838947	0.83749	0.838198	0.839949	0.838436	0.840639	0.840617
M. komanii GPK 1020	0.879123	0.878539	0.87892	0.880127	0.895111	1	0.856837	0.857198	0.856899	0.851859	0.852955	0.847089	0.844452	0.845063	0.843736	0.843333	0.839317	0.840238	0.836881	0.836268	0.837727	0.837642	0.838508	0.841429	0.839918	0.838554	0.839346	0.838087	0.840219	0.840192	0.8403	0.839855	0.839147	0.84086	0.83981	0.839246	0.839717	0.839444	0.839609	0.841104	0.83856	0.838946	0.837337	0.838033	0.837963	0.840003	0.837806	0.839543	0.839523
M. sp GA-0227b	0.857522	0.856184	0.856116	0.856886	0.858644	0.856837	1	0.949669	0.921647	0.851452	0.85212	0.845647	0.843134	0.844631	0.843732	0.842644	0.839186	0.840578	0.836412	0.836022	0.836924	0.836904	0.836623	0.840597	0.84003	0.839852	0.839081	0.839864	0.840636	0.839921	0.839742	0.839248	0.840264	0.841296	0.842458	0.841822	0.842255	0.839127	0.839212	0.839449	0.84005	0.841293	0.839851	0.83704	0.837226	0.839874	0.838295	0.838742	0.838732
M. sp IS-3022	0.857989	0.85657	0.856262	0.857354	0.85844	0.857198	0.949669	1	0.922007	0.851819	0.852123	0.845324	0.843743	0.843961	0.843422	0.843135	0.839458	0.839022	0.836335	0.835738	0.836988	0.836607	0.837206	0.840583	0.841277	0.839054	0.838531	0.839514	0.838617	0.839727	0.839407	0.839379	0.837902	0.841469	0.840573	0.839913	0.83973	0.839111	0.838678	0.839715	0.838499	0.837858	0.83722	0.836922	0.836776	0.839709	0.836852	0.840337	0.840095
M. celeriflavum DSM 46765	0.85744	0.855623	0.854921	0.857023	0.85736	0.856899	0.921647	0.922007	1	0.851148	0.851938	0.84514	0.841907	0.842367	0.841229	0.841993	0.839336	0.839497	0.837112	0.836683	0.836223	0.836285	0.836785	0.83947	0.838013	0.838793	0.838817	0.838859	0.839326	0.839387	0.839358	0.839089	0.839358	0.839855	0.83873	0.838227	0.838234	0.837995	0.838382	0.838418	0.847078	0.838704	0.836707	0.837233	0.837159	0.839724	0.843373	0.839512	0.83946
M. flavescens DSM 43991	0.853388	0.855601	0.852109	0.854559	0.853109	0.851859	0.851452	0.851819	0.851148	1	0.882813	0.854971	0.845383	0.846005	0.845338	0.843985	0.840418	0.840948	0.842353	0.837122	0.840981	0.840556	0.841286	0.841795	0.857485	0.841493	0.842854	0.842191	0.843602	0.842848	0.844749	0.844115	0.841129	0.84252	0.848971	0.848474	0.843063	0.842479	0.842755	0.843158	0.854864	0.847736	0.838604	0.83799	0.837866	0.848102	0.83975	0.85127	0.85029
M. rutilum DSM 45405	0.855608	0.857276	0.853056	0.854168	0.854941	0.852955	0.85212	0.852123	0.851938	0.882813	1	0.856262	0.844962	0.845761	0.845157	0.843977	0.842039	0.846691	0.843539	0.837633	0.8399	0.839538	0.84172	0.841736	0.842654	0.844623	0.842674	0.841933	0.843035	0.842639	0.844286	0.843877	0.846848	0.842704	0.850124	0.849544	0.843716	0.84305	0.843088	0.843398	0.842035	0.850197	0.843998	0.838735	0.838276	0.848042	0.839434	0.84807	0.847208
M. phlei CCUG 21000	0.846204	0.844969	0.844956	0.845199	0.847836	0.847089	0.845647	0.845324	0.84514	0.854971	0.856262	1	0.844578	0.846192	0.843572	0.842017	0.840921	0.840746	0.835634	0.83567	0.845107	0.844708	0.849625	0.842222	0.841098	0.841136	0.842071	0.841014	0.842154	0.841638	0.84256	0.84267	0.840294	0.84185	0.842978	0.842451	0.842647	0.841836	0.84228	0.842823	0.840452	0.841023	0.838005	0.837696	0.837645	0.840104	0.837499	0.841636	0.841542
M. elephantis DSM 44368	0.844523	0.843153	0.842585	0.843873	0.844754	0.844452	0.843134	0.843743	0.841907	0.845383	0.844962	0.844578	1	0.963922	0.919787	0.875042	0.838975	0.839695	0.835392	0.836259	0.840036	0.839869	0.840191	0.840442	0.838762	0.838903	0.838998	0.838482	0.839527	0.839594	0.839502	0.839134	0.837201	0.839017	0.838608	0.837998	0.838357	0.839209	0.839057	0.838329	0.83689	0.836693	0.835693	0.834751	0.834709	0.838552	0.837639	0.838694	0.838506
M. elephantis Lipa	0.844715	0.84393	0.844128	0.843797	0.845931	0.845063	0.844631	0.843961	0.842367	0.846005	0.845761	0.846192	0.963922	1	0.918795	0.877009	0.839529	0.841258	0.836553	0.836724	0.840993	0.840723	0.840654	0.841251	0.8386	0.840611	0.838996	0.839292	0.839921	0.840719	0.840235	0.839885	0.839069	0.839646	0.839993	0.839542	0.840371	0.83957	0.839342	0.838972	0.837647	0.838491	0.838191	0.835465	0.835512	0.838542	0.83819	0.839786	0.839586
M. pulveris DSM 44222	0.843623	0.842059	0.843125	0.842227	0.845228	0.843736	0.843732	0.843422	0.841229	0.845338	0.845157	0.843572	0.919787	0.918795	1	0.873876	0.838519	0.839194	0.834908	0.835057	0.84045	0.840277	0.839673	0.840134	0.838614	0.83906	0.83866	0.837769	0.83869	0.8377	0.839258	0.839208	0.836881	0.839747	0.838772	0.838338	0.839	0.838007	0.838209	0.837418	0.837578	0.838895	0.837559	0.835257	0.835403	0.837895	0.836988	0.838595	0.838352
M. holsaticum DSM 44478	0.844519	0.842899	0.842565	0.843009	0.843627	0.843333	0.842644	0.843135	0.841993	0.843985	0.843977	0.842017	0.875042	0.877009	0.873876	1	0.839138	0.838771	0.836269	0.835934	0.838578	0.838404	0.837958	0.839924	0.837757	0.838452	0.838481	0.838628	0.838995	0.838977	0.839217	0.839319	0.836409	0.838489	0.837353	0.836883	0.837255	0.838347	0.838336	0.837842	0.836794	0.836705	0.836109	0.835613	0.835751	0.838571	0.836329	0.838381	0.838321
M. moriokaense DSM 44221	0.839227	0.838755	0.838679	0.838607	0.840099	0.839317	0.839186	0.839458	0.839336	0.840418	0.842039	0.840921	0.838975	0.839529	0.838519	0.839138	1	0.909129	0.849399	0.851085	0.83644	0.836642	0.835936	0.839407	0.83756	0.837808	0.839245	0.83922	0.840594	0.8394	0.839825	0.839621	0.838607	0.839216	0.839006	0.838429	0.839861	0.838913	0.839333	0.83918	0.845661	0.838627	0.837107	0.836661	0.836668	0.83938	0.83772	0.838713	0.838608
M. barrassiae CCUG 50398T	0.844114	0.845669	0.84004	0.839597	0.841269	0.840238	0.840578	0.839022	0.839497	0.840948	0.846691	0.840746	0.839695	0.841258	0.839194	0.838771	0.909129	1	0.849822	0.852013	0.836325	0.83612	0.835827	0.839069	0.838919	0.840478	0.839979	0.839057	0.841984	0.839709	0.840496	0.840126	0.840605	0.839772	0.841249	0.84076	0.840723	0.839209	0.839503	0.839644	0.839056	0.840883	0.838063	0.837439	0.837494	0.840962	0.838353	0.837412	0.837444
M. gadium DSM 44077	0.836615	0.843031	0.837415	0.84365	0.837122	0.836881	0.836412	0.836335	0.837112	0.842353	0.843539	0.835634	0.835392	0.836553	0.834908	0.836269	0.849399	0.849822	1	0.858637	0.832915	0.832872	0.831946	0.83589	0.837103	0.838147	0.837904	0.838306	0.840251	0.838761	0.840571	0.840092	0.838041	0.837998	0.845168	0.844687	0.838869	0.837658	0.838243	0.837957	0.83792	0.843385	0.838205	0.838385	0.838162	0.845633	0.837422	0.843007	0.842847
M. tusciae JS 617	0.836143	0.838871	0.835699	0.845645	0.835593	0.836268	0.836022	0.835738	0.836683	0.837122	0.837633	0.83567	0.836259	0.836724	0.835057	0.835934	0.851085	0.852013	0.858637	1	0.833019	0.83303	0.83301	0.835344	0.837372	0.83789	0.837146	0.837069	0.850167	0.837278	0.836989	0.837206	0.838952	0.838041	0.838293	0.837536	0.836788	0.836797	0.837353	0.836272	0.842951	0.840273	0.836215	0.837634	0.837717	0.852173	0.842296	0.836523	0.836388
M. thermoresistibile DSM 44167	0.837797	0.837544	0.837158	0.838351	0.838748	0.837727	0.836924	0.836988	0.836223	0.840981	0.8399	0.845107	0.840036	0.840993	0.84045	0.838578	0.83644	0.836325	0.832915	0.833019	1	0.999758	0.846665	0.839472	0.837958	0.837273	0.836492	0.83666	0.837298	0.836747	0.837161	0.837174	0.834454	0.838406	0.837717	0.836967	0.83811	0.83751	0.837798	0.837114	0.836432	0.836229	0.835123	0.834055	0.834112	0.836714	0.83563	0.838615	0.838615
M. thermoresistibile JCM 6362	0.837507	0.837506	0.837222	0.838182	0.838617	0.837642	0.836904	0.836607	0.836285	0.840556	0.839538	0.844708	0.839869	0.840723	0.840277	0.838404	0.836642	0.83612	0.832872	0.83303	0.999758	1	0.84665	0.839108	0.83778	0.837149	0.836462	0.836514	0.837115	0.836434	0.837109	0.836855	0.834492	0.838424	0.8377	0.836984	0.838189	0.837474	0.83774	0.836956	0.8364	0.836203	0.834754	0.834043	0.834017	0.836661	0.835821	0.838726	0.838722
M. hassiacum DSM 44199	0.838029	0.837133	0.836823	0.837642	0.838105	0.838508	0.836623	0.837206	0.836785	0.841286	0.84172	0.849625	0.840191	0.840654	0.839673	0.837958	0.835936	0.835827	0.831946	0.83301	0.846665	0.84665	1	0.838553	0.836635	0.835869	0.838207	0.836836	0.838266	0.837127	0.838105	0.837865	0.835053	0.836891	0.836945	0.836872	0.837246	0.835961	0.836287	0.837366	0.83424	0.83475	0.833131	0.832737	0.832768	0.836611	0.833778	0.837041	0.837008
M. agri CCUG 37673	0.841036	0.841455	0.839058	0.841215	0.841834	0.841429	0.840597	0.840583	0.83947	0.841795	0.841736	0.842222	0.840442	0.841251	0.840134	0.839924	0.839407	0.839069	0.83589	0.835344	0.839472	0.839108	0.838553	1	0.838018	0.837503	0.837967	0.837079	0.837862	0.836906	0.837575	0.837341	0.836358	0.838533	0.83867	0.837946	0.838068	0.837934	0.83817	0.83833	0.837543	0.837543	0.835658	0.835513	0.835458	0.837614	0.836205	0.837836	0.837826
M. duvalii DSM 44244	0.840759	0.840729	0.839154	0.84027	0.839733	0.839918	0.84003	0.841277	0.838013	0.857485	0.842654	0.841098	0.838762	0.8386	0.838614	0.837757	0.83756	0.838919	0.837103	0.837372	0.837958	0.83778	0.836635	0.838018	1	0.843807	0.843425	0.842632	0.84498	0.843368	0.844599	0.844143	0.841507	0.844029	0.848147	0.847842	0.845663	0.845775	0.845854	0.843689	0.854172	0.843934	0.839084	0.83835	0.838091	0.842722	0.841363	0.842237	0.842217
M. poriferae DSM 44585	0.84016	0.844159	0.842901	0.844033	0.840219	0.838554	0.839852	0.839054	0.838793	0.841493	0.844623	0.841136	0.838903	0.840611	0.83906	0.838452	0.837808	0.840478	0.838147	0.83789	0.837273	0.837149	0.835869	0.837503	0.843807	1	0.843817	0.842608	0.846672	0.84356	0.846549	0.846135	0.845815	0.843942	0.843925	0.843693	0.84623	0.843164	0.842967	0.8426	0.841034	0.841407	0.846157	0.838231	0.838397	0.843139	0.84014	0.845045	0.844814
M. psychrotolerans DSM 44697	0.839237	0.839336	0.839635	0.839786	0.840574	0.839346	0.839081	0.838531	0.838817	0.842854	0.842674	0.842071	0.838998	0.838996	0.83866	0.838481	0.839245	0.839979	0.837904	0.837146	0.836492	0.836462	0.838207	0.837967	0.843425	0.843817	1	0.967526	0.917749	0.914709	0.894537	0.894416	0.854877	0.849606	0.846042	0.845835	0.846249	0.846528	0.846598	0.845239	0.843735	0.843395	0.841669	0.842738	0.842714	0.843811	0.841829	0.842211	0.842205
M. sp Soil 538	0.838997	0.839118	0.838608	0.839045	0.840835	0.838087	0.839864	0.839514	0.838859	0.842191	0.841933	0.841014	0.838482	0.839292	0.837769	0.838628	0.83922	0.839057	0.838306	0.837069	0.83666	0.836514	0.836836	0.837079	0.842632	0.842608	0.967526	1	0.918741	0.915406	0.894772	0.894362	0.854243	0.85007	0.846555	0.845866	0.846371	0.84653	0.846512	0.845857	0.843556	0.843615	0.84247	0.842231	0.841877	0.844446	0.841414	0.842235	0.842228
M. chlorophenolicum DSM 43826	0.840255	0.846003	0.839968	0.843076	0.839821	0.840219	0.840636	0.838617	0.839326	0.843602	0.843035	0.842154	0.839527	0.839921	0.83869	0.838995	0.840594	0.841984	0.840251	0.850167	0.837298	0.837115	0.838266	0.837862	0.84498	0.846672	0.917749	0.918741	1	0.958113	0.895735	0.895519	0.859287	0.851048	0.852529	0.851009	0.852539	0.846707	0.846694	0.846076	0.84764	0.845994	0.844415	0.842885	0.842839	0.865416	0.845756	0.845184	0.845084
M. chubuense DSM 44219	0.839787	0.840482	0.840067	0.840481	0.840429	0.840192	0.839921	0.839727	0.839387	0.842848	0.842639	0.841638	0.839594	0.840719	0.8377	0.838977	0.8394	0.839709	0.838761	0.837278	0.836747	0.836434	0.837127	0.836906	0.843368	0.84356	0.914709	0.915406	0.958113	1	0.893355	0.8932	0.85564	0.849507	0.847571	0.847352	0.847619	0.846152	0.846399	0.845352	0.844547	0.844744	0.843091	0.842479	0.842464	0.846029	0.842991	0.842002	0.841974
M. rufum DSM 45406	0.840701	0.846909	0.839476	0.846546	0.841007	0.8403	0.839742	0.839407	0.839358	0.844749	0.844286	0.84256	0.839502	0.840235	0.839258	0.839217	0.839825	0.840496	0.840571	0.836989	0.837161	0.837109	0.838105	0.837575	0.844599	0.846549	0.894537	0.894772	0.895735	0.893355	1	0.999444	0.863319	0.849701	0.848613	0.848372	0.84954	0.846371	0.846601	0.84629	0.844965	0.846066	0.845574	0.842201	0.842188	0.849785	0.842879	0.847582	0.847392
M. rufum JS 14	0.840473	0.846448	0.839373	0.845937	0.840726	0.839855	0.839248	0.839379	0.839089	0.844115	0.843877	0.84267	0.839134	0.839885	0.839208	0.839319	0.839621	0.840126	0.840092	0.837206	0.837174	0.836855	0.837865	0.837341	0.844143	0.846135	0.894416	0.894362	0.895519	0.8932	0.999444	1	0.862657	0.849999	0.848072	0.847833	0.849217	0.845945	0.846088	0.845673	0.844564	0.845978	0.845194	0.84189	0.841916	0.849269	0.843041	0.847268	0.846946
M. obuense DSM 44075	0.838676	0.838736	0.844702	0.854846	0.84086	0.839147	0.840264	0.837902	0.839358	0.841129	0.846848	0.840294	0.837201	0.839069	0.836881	0.836409	0.838607	0.840605	0.838041	0.838952	0.834454	0.834492	0.835053	0.836358	0.841507	0.845815	0.854877	0.854243	0.859287	0.85564	0.863319	0.862657	1	0.845758	0.845665	0.845352	0.846677	0.843888	0.84415	0.845375	0.846177	0.845309	0.849968	0.840574	0.840618	0.845697	0.839779	0.83939	0.839116
M. chubuense NBB4	0.840577	0.839836	0.839873	0.840773	0.84082	0.84086	0.841296	0.841469	0.839855	0.84252	0.842704	0.84185	0.839017	0.839646	0.839747	0.838489	0.839216	0.839772	0.837998	0.838041	0.838406	0.838424	0.836891	0.838533	0.844029	0.843942	0.849606	0.85007	0.851048	0.849507	0.849701	0.849999	0.845758	1	0.847171	0.846872	0.84675	0.844999	0.845175	0.845559	0.843619	0.84468	0.842306	0.841223	0.841258	0.845745	0.841386	0.841801	0.841784
M. vanbaalenii DSM 7251	0.839756	0.84584	0.840118	0.846632	0.841484	0.83981	0.842458	0.840573	0.83873	0.848971	0.850124	0.842978	0.838608	0.839993	0.838772	0.837353	0.839006	0.841249	0.845168	0.838293	0.837717	0.8377	0.836945	0.83867	0.848147	0.843925	0.846042	0.846555	0.852529	0.847571	0.848613	0.848072	0.845665	0.847171	1	0.999612	0.988493	0.859008	0.859075	0.850315	0.848521	0.85279	0.844306	0.845176	0.845162	0.854823	0.843823	0.849941	0.848939
M. vanbaalenii PYR-1	0.8393	0.845049	0.839512	0.846397	0.840602	0.839246	0.841822	0.839913	0.838227	0.848474	0.849544	0.842451	0.837998	0.839542	0.838338	0.836883	0.838429	0.84076	0.844687	0.837536	0.836967	0.836984	0.836872	0.837946	0.847842	0.843693	0.845835	0.845866	0.851009	0.847352	0.848372	0.847833	0.845352	0.846872	0.999612	1	0.988774	0.858835	0.858866	0.850163	0.848033	0.852335	0.843985	0.845044	0.845125	0.854427	0.843573	0.849424	0.84842
M. austroafricanum DSM 44191	0.83999	0.843933	0.840066	0.845645	0.841093	0.839717	0.842255	0.83973	0.838234	0.843063	0.843716	0.842647	0.838357	0.840371	0.839	0.837255	0.839861	0.840723	0.838869	0.836788	0.83811	0.838189	0.837246	0.838068	0.845663	0.84623	0.846249	0.846371	0.852539	0.847619	0.84954	0.849217	0.846677	0.84675	0.988493	0.988774	1	0.859126	0.859183	0.850487	0.84893	0.84935	0.84834	0.844844	0.844829	0.852135	0.844374	0.848229	0.848208
M. vaccae DSM 43292	0.83911	0.838175	0.838627	0.839605	0.840171	0.839444	0.839127	0.839111	0.837995	0.842479	0.84305	0.841836	0.839209	0.83957	0.838007	0.838347	0.838913	0.839209	0.837658	0.836797	0.83751	0.837474	0.835961	0.837934	0.845775	0.843164	0.846528	0.84653	0.846707	0.846152	0.846371	0.845945	0.843888	0.844999	0.859008	0.858835	0.859126	1	0.999091	0.851715	0.849249	0.849428	0.842929	0.843608	0.8438	0.84453	0.841594	0.842872	0.842837
M. vaccae ATCC 25954	0.839398	0.83845	0.838954	0.83944	0.839952	0.839609	0.839212	0.838678	0.838382	0.842755	0.843088	0.84228	0.839057	0.839342	0.838209	0.838336	0.839333	0.839503	0.838243	0.837353	0.837798	0.83774	0.836287	0.83817	0.845854	0.842967	0.846598	0.846512	0.846694	0.846399	0.846601	0.846088	0.84415	0.845175	0.859075	0.858866	0.859183	0.999091	1	0.851809	0.849418	0.849657	0.84313	0.843689	0.843731	0.844901	0.841894	0.84306	0.843027
M. parafortuitum CCUG 20999	0.840456	0.839796	0.839497	0.841181	0.840639	0.841104	0.839449	0.839715	0.838418	0.843158	0.843398	0.842823	0.838329	0.838972	0.837418	0.837842	0.83918	0.839644	0.837957	0.836272	0.837114	0.836956	0.837366	0.83833	0.843689	0.8426	0.845239	0.845857	0.846076	0.845352	0.84629	0.845673	0.845375	0.845559	0.850315	0.850163	0.850487	0.851715	0.851809	1	0.856435	0.856343	0.845091	0.842685	0.842566	0.843231	0.840434	0.842756	0.842768
M. gilvum DSM 45363	0.838924	0.841981	0.840611	0.852219	0.838986	0.83856	0.84005	0.838499	0.847078	0.854864	0.842035	0.840452	0.83689	0.837647	0.837578	0.836794	0.845661	0.839056	0.83792	0.842951	0.836432	0.8364	0.83424	0.837543	0.854172	0.841034	0.843735	0.843556	0.84764	0.844547	0.844965	0.844564	0.846177	0.843619	0.848521	0.848033	0.84893	0.849249	0.849418	0.856435	1	0.980434	0.84574	0.842465	0.842575	0.848389	0.849404	0.841538	0.841501
M. gilvum Spyr1	0.8386	0.846608	0.841532	0.847262	0.842302	0.838946	0.841293	0.837858	0.838704	0.847736	0.850197	0.841023	0.836693	0.838491	0.838895	0.836705	0.838627	0.840883	0.843385	0.840273	0.836229	0.836203	0.83475	0.837543	0.843934	0.841407	0.843395	0.843615	0.845994	0.844744	0.846066	0.845978	0.845309	0.84468	0.85279	0.852335	0.84935	0.849428	0.849657	0.856343	0.980434	1	0.845918	0.842925	0.842888	0.849998	0.839986	0.850104	0.84878
M. iranicum UM TJL	0.837036	0.847839	0.843883	0.851935	0.838947	0.837337	0.839851	0.83722	0.836707	0.838604	0.843998	0.838005	0.835693	0.838191	0.837559	0.836109	0.837107	0.838063	0.838205	0.836215	0.835123	0.834754	0.833131	0.835658	0.839084	0.846157	0.841669	0.84247	0.844415	0.843091	0.845574	0.845194	0.849968	0.842306	0.844306	0.843985	0.84834	0.842929	0.84313	0.845091	0.84574	0.845918	1	0.83962	0.839571	0.842978	0.837906	0.848422	0.848132
M. aurum DSM 43999	0.837312	0.836714	0.836922	0.836705	0.83749	0.838033	0.83704	0.836922	0.837233	0.83799	0.838735	0.837696	0.834751	0.835465	0.835257	0.835613	0.836661	0.837439	0.838385	0.837634	0.834055	0.834043	0.832737	0.835513	0.83835	0.838231	0.842738	0.842231	0.842885	0.842479	0.842201	0.84189	0.840574	0.841223	0.845176	0.845044	0.844844	0.843608	0.843689	0.842685	0.842465	0.842925	0.83962	1	0.999838	0.843982	0.841863	0.837879	0.837858
M. aurum NCTC 10437	0.837329	0.836746	0.83696	0.836764	0.838198	0.837963	0.837226	0.836776	0.837159	0.837866	0.838276	0.837645	0.834709	0.835512	0.835403	0.835751	0.836668	0.837494	0.838162	0.837717	0.834112	0.834017	0.832768	0.835458	0.838091	0.838397	0.842714	0.841877	0.842839	0.842464	0.842188	0.841916	0.840618	0.841258	0.845162	0.845125	0.844829	0.8438	0.843731	0.842566	0.842575	0.842888	0.839571	0.999838	1	0.843991	0.841874	0.838042	0.838022
M. pyrenivorans DSM 44605	0.838826	0.852393	0.838605	0.849697	0.839949	0.840003	0.839874	0.839709	0.839724	0.848102	0.848042	0.840104	0.838552	0.838542	0.837895	0.838571	0.83938	0.840962	0.845633	0.852173	0.836714	0.836661	0.836611	0.837614	0.842722	0.843139	0.843811	0.844446	0.865416	0.846029	0.849785	0.849269	0.845697	0.845745	0.854823	0.854427	0.852135	0.84453	0.844901	0.843231	0.848389	0.849998	0.842978	0.843982	0.843991	1	0.859368	0.85314	0.852075
M. hippocampi DSM 45391	0.837903	0.840223	0.837993	0.836924	0.838436	0.837806	0.838295	0.836852	0.843373	0.83975	0.839434	0.837499	0.837639	0.83819	0.836988	0.836329	0.83772	0.838353	0.837422	0.842296	0.83563	0.835821	0.833778	0.836205	0.841363	0.84014	0.841829	0.841414	0.845756	0.842991	0.842879	0.843041	0.839779	0.841386	0.843823	0.843573	0.844374	0.841594	0.841894	0.840434	0.849404	0.839986	0.837906	0.841863	0.841874	0.859368	1	0.839638	0.839613
M. sp MCS	0.839998	0.850964	0.839663	0.852116	0.840639	0.839543	0.838742	0.840337	0.839512	0.85127	0.84807	0.841636	0.838694	0.839786	0.838595	0.838381	0.838713	0.837412	0.843007	0.836523	0.838615	0.838726	0.837041	0.837836	0.842237	0.845045	0.842211	0.842235	0.845184	0.842002	0.847582	0.847268	0.83939	0.841801	0.849941	0.849424	0.848229	0.842872	0.84306	0.842756	0.841538	0.850104	0.848422	0.837879	0.838042	0.85314	0.839638	1	0.999981
M. sp KMS	0.839982	0.850841	0.839663	0.851912	0.840617	0.839523	0.838732	0.840095	0.83946	0.85029	0.847208	0.841542	0.838506	0.839586	0.838352	0.838321	0.838608	0.837444	0.842847	0.836388	0.838615	0.838722	0.837008	0.837826	0.842217	0.844814	0.842205	0.842228	0.845084	0.841974	0.847392	0.846946	0.839116	0.841784	0.848939	0.84842	0.848208	0.842837	0.843027	0.842768	0.841501	0.84878	0.848132	0.837858	0.838022	0.852075	0.839613	0.999981	1
M. monacense DSM 44395	0.839709	0.849243	0.840327	0.846334	0.839795	0.839594	0.839047	0.840171	0.839943	0.851579	0.847985	0.841668	0.838326	0.839427	0.837949	0.837934	0.838553	0.837766	0.842791	0.837659	0.838777	0.838696	0.836818	0.837403	0.842544	0.840738	0.84263	0.843307	0.843563	0.843597	0.847942	0.847598	0.845644	0.842276	0.850518	0.850401	0.845207	0.842331	0.842678	0.842183	0.843368	0.852099	0.844473	0.837759	0.837775	0.85083	0.84064	0.990114	0.990114
M. sp JLS	0.839596	0.85042	0.844617	0.85204	0.840984	0.839939	0.84014	0.83932	0.840669	0.85019	0.853278	0.841646	0.838958	0.84088	0.839432	0.838531	0.838811	0.838373	0.845407	0.839543	0.838634	0.838526	0.836806	0.837642	0.843102	0.85091	0.842933	0.842845	0.846371	0.842449	0.847532	0.847316	0.84689	0.841874	0.850937	0.850634	0.848509	0.842649	0.84304	0.842352	0.843261	0.851958	0.854324	0.837785	0.837782	0.854979	0.840858	0.989716	0.989695
M. doricum CCUG 46352	0.839709	0.838581	0.839152	0.839017	0.840273	0.839788	0.839757	0.839408	0.842198	0.8425	0.841912	0.841235	0.837429	0.839567	0.83868	0.837964	0.836944	0.839401	0.837709	0.837037	0.837394	0.837419	0.836326	0.840738	0.842488	0.839886	0.842861	0.841906	0.842923	0.841754	0.849026	0.848685	0.848545	0.841534	0.843943	0.843437	0.843982	0.841577	0.841907	0.841989	0.845016	0.843552	0.841576	0.839917	0.839913	0.843168	0.844391	0.884723	0.884708
M. litorale DSM 45785	0.840315	0.844133	0.843077	0.847083	0.841959	0.84084	0.840365	0.839344	0.839053	0.842635	0.846742	0.842389	0.838486	0.839723	0.839714	0.839147	0.83774	0.838963	0.83735	0.835277	0.838957	0.838773	0.837521	0.839185	0.841043	0.849139	0.842166	0.84214	0.8447	0.841817	0.846492	0.846055	0.846469	0.841503	0.843418	0.842958	0.848359	0.842303	0.842331	0.842011	0.842569	0.842863	0.853261	0.838824	0.838895	0.844537	0.839971	0.873199	0.873193
M. manitobense DSM 44615	0.839571	0.838419	0.83816	0.839625	0.840276	0.840114	0.840097	0.840697	0.840281	0.841699	0.84175	0.841157	0.838767	0.839368	0.838588	0.838221	0.837849	0.838671	0.836802	0.836853	0.838658	0.838352	0.837344	0.838188	0.840784	0.839759	0.843649	0.843177	0.843488	0.843083	0.842869	0.843078	0.841127	0.842436	0.842362	0.841923	0.841916	0.842053	0.842596	0.842025	0.841755	0.841747	0.839029	0.83961	0.839632	0.842614	0.841721	0.844284	0.844275
M. setense DSM 45070	0.836128	0.835869	0.83588	0.836134	0.836865	0.837416	0.83548	0.835857	0.836816	0.837399	0.838412	0.838838	0.835812	0.83559	0.835613	0.834926	0.835932	0.835717	0.835488	0.835517	0.83549	0.835762	0.83292	0.834328	0.839577	0.839093	0.839097	0.838325	0.840209	0.839498	0.838931	0.838858	0.839774	0.84051	0.841333	0.840886	0.841545	0.841076	0.841238	0.841116	0.83954	0.839822	0.838563	0.839635	0.839799	0.838291	0.837908	0.839114	0.839112
M. septicum DSM 44393	0.836585	0.83711	0.835166	0.837044	0.8376	0.837142	0.836982	0.83646	0.836983	0.840789	0.839722	0.839994	0.835631	0.836144	0.83547	0.835972	0.836115	0.837001	0.835384	0.835268	0.837005	0.837078	0.835255	0.835374	0.840054	0.840501	0.839142	0.838786	0.840912	0.839456	0.840357	0.840308	0.840193	0.839866	0.842868	0.842435	0.84292	0.841478	0.841895	0.841736	0.839914	0.840172	0.839747	0.838212	0.838295	0.840729	0.837755	0.839969	0.839964
M. neworleansense ATCC 49404	0.836272	0.836202	0.836049	0.836957	0.837113	0.837374	0.837439	0.837052	0.835945	0.838965	0.838498	0.840569	0.836623	0.837525	0.836193	0.83593	0.836056	0.835164	0.836524	0.834301	0.836732	0.836886	0.834616	0.836057	0.839873	0.838271	0.839829	0.839743	0.8395	0.83958	0.839872	0.839628	0.838988	0.839605	0.840791	0.84042	0.840717	0.841346	0.841328	0.839971	0.84071	0.840301	0.839386	0.838085	0.838056	0.837928	0.836473	0.839026	0.839031
M. neworleansense DSM 44679	0.83619	0.836013	0.836448	0.837191	0.837002	0.837424	0.837385	0.837121	0.836018	0.83911	0.838534	0.840514	0.836614	0.837672	0.835973	0.836099	0.836167	0.835391	0.836532	0.834446	0.836964	0.836947	0.834908	0.835873	0.84012	0.838306	0.839815	0.839647	0.839534	0.839647	0.84031	0.840485	0.839236	0.839627	0.84064	0.840356	0.840642	0.841451	0.84144	0.840184	0.840703	0.840378	0.839692	0.838198	0.838172	0.837831	0.836259	0.839013	0.839019
M. peregrinum DSM 43271	0.836757	0.83606	0.838026	0.836758	0.838879	0.837728	0.838175	0.835635	0.836878	0.838881	0.840787	0.839403	0.836987	0.836767	0.836995	0.836347	0.835977	0.837292	0.834524	0.835743	0.836542	0.836424	0.833888	0.836419	0.839318	0.84019	0.838738	0.838751	0.840403	0.839441	0.839741	0.839343	0.841523	0.838817	0.84136	0.840908	0.842733	0.841053	0.841425	0.841117	0.84097	0.841884	0.843082	0.837847	0.837805	0.840245	0.839248	0.839146	0.838855
M. peregrinum CSUR P2098	0.835991	0.835555	0.83758	0.836383	0.838642	0.837441	0.837874	0.834913	0.836548	0.838563	0.84064	0.839009	0.836617	0.836482	0.836671	0.83577	0.835476	0.836718	0.834048	0.835625	0.836203	0.835976	0.834025	0.835731	0.838899	0.839609	0.838557	0.838385	0.839909	0.839298	0.839485	0.839355	0.841182	0.838987	0.841279	0.841109	0.842426	0.840643	0.841096	0.840932	0.84079	0.841785	0.843011	0.837506	0.837547	0.840037	0.838794	0.838848	0.838833
M. alvei CCUG 37585T	0.836639	0.835769	0.836022	0.835495	0.837692	0.836167	0.835996	0.835044	0.84564	0.83824	0.838997	0.83766	0.835161	0.836378	0.835218	0.83565	0.835145	0.83903	0.834702	0.835125	0.834715	0.834539	0.831405	0.83327	0.837311	0.838682	0.837904	0.837537	0.841078	0.838735	0.837847	0.837686	0.841824	0.838475	0.842224	0.841652	0.841517	0.840615	0.84077	0.840812	0.849391	0.840226	0.838563	0.838676	0.838692	0.83987	0.842347	0.838727	0.838722
M. fortuitum subsp fortuitum DSM 46621	0.836485	0.835782	0.835842	0.836937	0.837123	0.837579	0.837298	0.835788	0.836679	0.83879	0.838768	0.840405	0.836092	0.837059	0.836426	0.836242	0.837992	0.836927	0.836761	0.834539	0.835917	0.835893	0.836638	0.834391	0.839367	0.839058	0.840397	0.840122	0.840209	0.839626	0.83984	0.839655	0.838397	0.839099	0.841836	0.841361	0.842155	0.840984	0.841164	0.84137	0.840605	0.841056	0.839439	0.837924	0.837947	0.838109	0.838667	0.839317	0.839315
M. sp VKM Ac-1817D	0.835659	0.835224	0.835031	0.836206	0.836507	0.836728	0.836253	0.834826	0.835844	0.838157	0.837939	0.839844	0.835247	0.836154	0.835653	0.835812	0.83724	0.836149	0.836023	0.833652	0.835359	0.835245	0.835835	0.833602	0.838704	0.838185	0.839732	0.83933	0.83935	0.838769	0.839224	0.83905	0.837667	0.838485	0.84093	0.840946	0.841521	0.840189	0.84042	0.840472	0.83991	0.840547	0.838842	0.836628	0.836917	0.837773	0.837968	0.83859	0.838611
M. fortuitum CT6	0.835336	0.835087	0.834775	0.835202	0.836338	0.837119	0.835592	0.834228	0.836193	0.838238	0.837863	0.840369	0.834963	0.835989	0.836539	0.835984	0.837034	0.836599	0.836499	0.833732	0.835346	0.835245	0.834701	0.834732	0.838888	0.838098	0.839648	0.83947	0.840128	0.839941	0.838963	0.838864	0.838469	0.838996	0.841114	0.840675	0.841045	0.840784	0.841011	0.839968	0.839642	0.839776	0.839352	0.837164	0.837329	0.838244	0.837964	0.838451	0.838446
M. fortuitum DSM 44220	0.836162	0.843191	0.835302	0.848133	0.836451	0.836399	0.836541	0.83495	0.836389	0.838139	0.83842	0.840107	0.83522	0.836112	0.836347	0.835824	0.83722	0.838288	0.835711	0.835234	0.836003	0.835865	0.835125	0.835055	0.839082	0.844426	0.83968	0.83905	0.844712	0.839062	0.844951	0.844989	0.838476	0.839013	0.841113	0.840684	0.848586	0.840127	0.840346	0.839938	0.840665	0.841088	0.851811	0.837261	0.837301	0.844431	0.838598	0.848278	0.848016
M. porcinum DSM 44242	0.837318	0.835822	0.836665	0.837018	0.837282	0.837958	0.837977	0.836516	0.835901	0.839025	0.839017	0.840527	0.83542	0.836484	0.83567	0.836532	0.837261	0.837656	0.835976	0.834201	0.835636	0.83554	0.834502	0.837827	0.839416	0.838946	0.839886	0.839399	0.839466	0.840051	0.838666	0.838491	0.837414	0.83884	0.840626	0.840168	0.840364	0.842255	0.841837	0.839924	0.839746	0.840337	0.839279	0.838205	0.838325	0.838709	0.836885	0.839559	0.839557
M. vulneris DSM 45247	0.837233	0.835559	0.836578	0.836754	0.837001	0.83772	0.837774	0.836283	0.835607	0.838896	0.838615	0.840474	0.835161	0.836076	0.835447	0.835778	0.836976	0.837232	0.835685	0.83407	0.835453	0.835134	0.834755	0.837661	0.839346	0.838678	0.839638	0.839193	0.839081	0.839764	0.838491	0.838343	0.837068	0.838583	0.840492	0.840453	0.840091	0.842016	0.841485	0.839812	0.839564	0.840146	0.838735	0.837787	0.837974	0.838501	0.836389	0.838992	0.838989
M. boenickei DSM 44677	0.836651	0.836466	0.836729	0.837581	0.838432	0.838082	0.83711	0.836568	0.836881	0.839562	0.838714	0.840504	0.836532	0.836686	0.835061	0.836881	0.837768	0.836836	0.836055	0.835278	0.836815	0.836887	0.835229	0.835942	0.838755	0.839029	0.840209	0.839239	0.840451	0.839733	0.839266	0.839404	0.839579	0.840513	0.841036	0.84077	0.841533	0.841368	0.841522	0.840898	0.839771	0.840342	0.839481	0.839069	0.83906	0.839119	0.837002	0.839762	0.839759
M. senegalense CK1	0.837636	0.837535	0.837216	0.838711	0.838267	0.837422	0.837444	0.837099	0.83707	0.839007	0.84009	0.840893	0.837525	0.836913	0.837043	0.836969	0.838469	0.837079	0.836013	0.836223	0.83725	0.836905	0.835762	0.835992	0.83968	0.840902	0.840132	0.83896	0.841232	0.839513	0.846463	0.845283	0.840273	0.841168	0.841556	0.840907	0.843121	0.841076	0.841002	0.839837	0.840928	0.839792	0.839562	0.838583	0.838699	0.840217	0.838981	0.839878	0.839697
M. conceptionense MLE	0.837685	0.84461	0.837192	0.849173	0.83819	0.837291	0.837192	0.837146	0.836374	0.839143	0.840107	0.840712	0.837299	0.836968	0.837275	0.837001	0.838277	0.837031	0.836014	0.835748	0.837168	0.836855	0.8358	0.836154	0.839574	0.845636	0.84063	0.838978	0.844749	0.839721	0.851727	0.851294	0.83998	0.84078	0.841165	0.840778	0.848841	0.840256	0.840585	0.839892	0.839539	0.841972	0.850628	0.838986	0.839019	0.844811	0.838523	0.847749	0.847601
M. conceptionense DSM 45102	0.837554	0.843754	0.837104	0.846711	0.838229	0.837427	0.837437	0.83703	0.836407	0.83886	0.839383	0.839859	0.837706	0.836649	0.836916	0.836663	0.837279	0.837327	0.835449	0.835606	0.836333	0.836348	0.834513	0.835801	0.839192	0.844768	0.840216	0.838647	0.844497	0.839535	0.844884	0.844665	0.839117	0.840818	0.840589	0.840313	0.847375	0.840182	0.840577	0.840423	0.839243	0.839472	0.84836	0.838532	0.838559	0.844429	0.838858	0.845816	0.845814
M. senegalense DSM 43656	0.838065	0.837681	0.837973	0.837801	0.837985	0.837672	0.837625	0.836303	0.837445	0.838906	0.839165	0.839861	0.837885	0.837166	0.836953	0.836692	0.837794	0.836806	0.836695	0.835703	0.837	0.836939	0.83563	0.835617	0.839335	0.83953	0.839472	0.838549	0.840204	0.83925	0.839702	0.839362	0.838649	0.840918	0.84124	0.840672	0.841652	0.841147	0.840994	0.840908	0.839297	0.839318	0.838134	0.837857	0.837968	0.838664	0.838885	0.839561	0.839557
M. farcinogenes DSM 43637	0.838238	0.837612	0.838044	0.837788	0.837814	0.837543	0.837443	0.836453	0.837182	0.839113	0.839366	0.840109	0.837854	0.837237	0.836762	0.836443	0.837742	0.836873	0.836496	0.835494	0.836944	0.836796	0.835515	0.835657	0.839569	0.839315	0.83956	0.838637	0.840171	0.839377	0.839683	0.83966	0.838629	0.840892	0.840706	0.840405	0.841372	0.840557	0.840895	0.840759	0.839274	0.839374	0.838295	0.837888	0.83795	0.838693	0.838591	0.839542	0.839537
M. farcinogenes DSM 43637_*	0.838857	0.838135	0.838807	0.839651	0.838783	0.838398	0.838363	0.837915	0.837612	0.84115	0.840793	0.841009	0.837606	0.837469	0.837928	0.838034	0.838202	0.8374	0.83726	0.836152	0.838403	0.838442	0.836427	0.837466	0.841255	0.840618	0.840217	0.840092	0.84117	0.839856	0.841908	0.841708	0.839536	0.840231	0.842095	0.841804	0.84193	0.84189	0.842021	0.842658	0.841207	0.841001	0.840098	0.839397	0.839511	0.839606	0.838601	0.84069	0.840688
M. houstonense DSM 44676	0.83818	0.837008	0.837312	0.838379	0.838188	0.837507	0.837361	0.836629	0.837269	0.840728	0.84056	0.841521	0.836787	0.836753	0.837597	0.837417	0.837509	0.837118	0.837666	0.83653	0.837462	0.837487	0.836106	0.836772	0.84089	0.840239	0.839553	0.839567	0.840458	0.839522	0.840801	0.840653	0.839205	0.83963	0.841284	0.840853	0.841523	0.842073	0.842405	0.842128	0.839791	0.84043	0.839239	0.839022	0.839081	0.839571	0.838647	0.84051	0.840477
M. goodii CCUG 58730T	0.838204	0.837973	0.83815	0.838002	0.838802	0.839183	0.838133	0.838886	0.837046	0.839438	0.840703	0.840014	0.838193	0.83818	0.837818	0.837939	0.838262	0.83727	0.835949	0.83493	0.836627	0.836152	0.836018	0.837813	0.839583	0.838952	0.839687	0.839061	0.839994	0.839489	0.839503	0.839172	0.839507	0.84039	0.841494	0.841049	0.841508	0.840795	0.841014	0.840977	0.839593	0.840615	0.838575	0.837382	0.83742	0.840151	0.839055	0.840372	0.840361
M. wolinskyi CCUG 47168T	0.838263	0.842486	0.838027	0.842261	0.83885	0.839094	0.838191	0.838774	0.836947	0.839447	0.840578	0.840053	0.838206	0.838205	0.837743	0.838001	0.838268	0.837243	0.835979	0.834979	0.836251	0.836199	0.836277	0.837711	0.839553	0.844468	0.839583	0.839066	0.844183	0.839596	0.842976	0.84271	0.839471	0.840177	0.841398	0.840968	0.845183	0.8408	0.841008	0.841034	0.839511	0.840459	0.843227	0.837352	0.8374	0.843897	0.83904	0.843751	0.843739
M. smegmatis str MC2 155	0.838882	0.838483	0.837777	0.838872	0.837464	0.839274	0.8383	0.837772	0.837573	0.841134	0.842134	0.844546	0.837389	0.837775	0.836645	0.836684	0.838376	0.837986	0.835217	0.83487	0.836174	0.836005	0.837136	0.839454	0.839184	0.839109	0.839388	0.839043	0.840667	0.840062	0.840073	0.840019	0.838788	0.840134	0.840502	0.840746	0.840497	0.840413	0.840729	0.841621	0.840817	0.841457	0.838124	0.836892	0.836829	0.839541	0.837606	0.841111	0.841045
M. dioxanotrophicus PH-06	0.836932	0.836849	0.835546	0.836616	0.836664	0.837568	0.836038	0.836459	0.836913	0.838463	0.839245	0.839268	0.83748	0.83756	0.836249	0.836339	0.835954	0.835913	0.835965	0.836938	0.83615	0.836049	0.835247	0.835963	0.839372	0.838479	0.83963	0.838866	0.840704	0.839181	0.839602	0.839624	0.838615	0.83908	0.841506	0.840941	0.842655	0.839542	0.840139	0.841718	0.839818	0.84241	0.838659	0.837623	0.837641	0.838501	0.837425	0.83918	0.839175
M. aquaticum RW6	0.836597	0.836156	0.836548	0.836311	0.837765	0.837958	0.83705	0.835742	0.836457	0.838774	0.839254	0.838632	0.837389	0.837606	0.836759	0.836487	0.836166	0.836736	0.835729	0.834291	0.836692	0.836666	0.83478	0.835446	0.840171	0.838603	0.839491	0.838576	0.839096	0.839504	0.83969	0.839192	0.838775	0.840579	0.841117	0.840325	0.841173	0.839516	0.839452	0.840492	0.838969	0.838981	0.838155	0.836927	0.836966	0.838894	0.838063	0.83884	0.838835
M. brisbanense DSM 44680	0.837001	0.844285	0.836786	0.847082	0.836694	0.838516	0.837375	0.836224	0.836071	0.838633	0.838716	0.83939	0.837449	0.837269	0.836906	0.837676	0.837688	0.835418	0.83623	0.836288	0.836398	0.836386	0.836011	0.835713	0.840597	0.843906	0.839996	0.839199	0.842806	0.839915	0.845436	0.845321	0.838052	0.839749	0.841931	0.841493	0.848142	0.839672	0.840043	0.840805	0.839468	0.839091	0.850057	0.838249	0.838382	0.84459	0.837742	0.846956	0.846925
M. mageritense DSM 44476 CIP 104973	0.83757	0.837986	0.836941	0.83827	0.837703	0.836921	0.837967	0.838213	0.837352	0.838827	0.840337	0.840775	0.837823	0.838827	0.838319	0.836423	0.838531	0.840028	0.835726	0.835621	0.838204	0.837951	0.83566	0.836548	0.840464	0.838752	0.838682	0.839318	0.842118	0.839489	0.840177	0.840175	0.839397	0.840162	0.841882	0.841593	0.849002	0.840458	0.84059	0.840219	0.84008	0.840643	0.841109	0.836995	0.837006	0.840223	0.838051	0.839987	0.839711
M. neoaurum DSM 44074	0.837322	0.83644	0.840721	0.837515	0.841099	0.837844	0.839089	0.836952	0.837538	0.839773	0.841788	0.837952	0.836087	0.838594	0.836946	0.83561	0.837009	0.842063	0.836091	0.836465	0.834464	0.83456	0.833888	0.834981	0.84169	0.840538	0.839975	0.839578	0.840876	0.840799	0.842031	0.841919	0.84376	0.841326	0.844226	0.843656	0.844494	0.841456	0.841477	0.843445	0.843301	0.846278	0.843244	0.838955	0.838942	0.841257	0.838657	0.840271	0.840253
M. neoaurum ATCC 25795	0.837099	0.836336	0.84075	0.837469	0.840997	0.837742	0.838915	0.836901	0.837336	0.839745	0.841767	0.837892	0.836107	0.838475	0.836933	0.835325	0.837019	0.841908	0.83594	0.836481	0.834658	0.834585	0.833927	0.835002	0.841635	0.840611	0.839937	0.839577	0.840792	0.840463	0.841986	0.841944	0.843692	0.841087	0.844384	0.843789	0.84462	0.841287	0.841301	0.843395	0.843325	0.846375	0.843353	0.838863	0.838885	0.841188	0.838942	0.840221	0.840203
M. sp UNCCL9	0.837055	0.836165	0.839185	0.837513	0.84396	0.838334	0.840742	0.836509	0.83687	0.839202	0.84105	0.837816	0.83583	0.838134	0.838724	0.83569	0.836361	0.841344	0.835237	0.83615	0.835008	0.834725	0.833176	0.835558	0.841211	0.84088	0.839665	0.839522	0.840412	0.839287	0.840952	0.840512	0.841845	0.840307	0.843511	0.842875	0.84399	0.84206	0.841683	0.843023	0.842728	0.847571	0.84388	0.838716	0.838528	0.840109	0.839164	0.839197	0.839178
M. bacteremicum DSM 45578	0.83823	0.837523	0.837094	0.837228	0.837015	0.837869	0.837351	0.83809	0.83594	0.839747	0.839282	0.839371	0.836158	0.83794	0.836362	0.836325	0.837414	0.83812	0.836955	0.83525	0.835375	0.835055	0.834865	0.835999	0.840396	0.839438	0.840899	0.840321	0.840962	0.841888	0.840939	0.840773	0.841694	0.839663	0.841443	0.841	0.841742	0.842302	0.842683	0.842025	0.842886	0.843461	0.842154	0.839314	0.839097	0.841255	0.838196	0.839207	0.839155
M. diernhoferi DSM 43524	0.837494	0.836446	0.83645	0.836539	0.837012	0.836975	0.837056	0.837039	0.835621	0.838509	0.838998	0.84061	0.836804	0.836867	0.835995	0.836805	0.836555	0.837171	0.836044	0.836327	0.835838	0.835709	0.835978	0.836359	0.839955	0.83912	0.8411	0.842012	0.840319	0.840313	0.840425	0.840315	0.841283	0.84101	0.842865	0.842469	0.842981	0.845492	0.845313	0.844059	0.842555	0.842269	0.841373	0.8404	0.840458	0.840685	0.838411	0.840733	0.840702
M. frederiksbergense DSM 45364	0.83559	0.842932	0.836284	0.84381	0.8359	0.837115	0.83615	0.8355	0.846465	0.845183	0.845403	0.837211	0.835198	0.836167	0.835486	0.836254	0.835965	0.835545	0.844114	0.836452	0.833388	0.83338	0.83364	0.834461	0.838843	0.837464	0.840567	0.83933	0.841346	0.840548	0.844551	0.843878	0.842498	0.838752	0.849446	0.848715	0.842657	0.841008	0.841495	0.841489	0.85316	0.854218	0.840072	0.840092	0.840121	0.850566	0.844732	0.847719	0.846247
M. fluoranthenivorans DSM 44556	0.835665	0.83498	0.836464	0.836631	0.839108	0.836864	0.837159	0.836225	0.848596	0.837755	0.83888	0.838242	0.834298	0.835844	0.834351	0.835025	0.835377	0.836696	0.837478	0.83502	0.834007	0.833957	0.833437	0.834954	0.838933	0.838604	0.839528	0.839393	0.838979	0.83896	0.838729	0.838626	0.840883	0.83974	0.841002	0.839991	0.840956	0.83973	0.840043	0.840477	0.848605	0.840075	0.840397	0.840107	0.840016	0.838284	0.845621	0.838821	0.838817
M. hackensackense DSM 44833	0.836573	0.835182	0.836985	0.836126	0.837428	0.836669	0.836231	0.836407	0.836007	0.838197	0.837803	0.838862	0.835047	0.835448	0.834634	0.836049	0.836954	0.836439	0.83754	0.835866	0.835456	0.835168	0.833765	0.834398	0.840343	0.837856	0.839197	0.840226	0.844265	0.839442	0.839383	0.839148	0.840519	0.839481	0.840617	0.840014	0.840897	0.840707	0.840546	0.840858	0.841333	0.840424	0.838588	0.841276	0.841193	0.840325	0.83863	0.840257	0.840295
M. canariasense DSM 44828	0.83917	0.840076	0.84053	0.841694	0.840682	0.838555	0.840409	0.838168	0.846992	0.842764	0.841829	0.841665	0.837373	0.838519	0.838783	0.837226	0.839271	0.839297	0.838612	0.841907	0.838106	0.838052	0.837025	0.837394	0.84412	0.840604	0.841636	0.841063	0.851708	0.841894	0.841156	0.841323	0.844436	0.841479	0.844097	0.843751	0.864924	0.841792	0.84228	0.842043	0.851285	0.844203	0.842002	0.840112	0.840191	0.841305	0.844559	0.841642	0.841636
M. cosmeticum DSM 44829	0.838267	0.844527	0.838345	0.844396	0.839338	0.837769	0.837595	0.837151	0.837296	0.84045	0.840221	0.840652	0.838066	0.838433	0.837233	0.836762	0.837253	0.838069	0.837885	0.835448	0.838045	0.837986	0.836684	0.836428	0.840646	0.842857	0.841526	0.840806	0.84435	0.84177	0.845793	0.845863	0.841397	0.841877	0.841439	0.841542	0.845552	0.841387	0.841836	0.841316	0.84157	0.841772	0.846445	0.839481	0.84039	0.84598	0.839238	0.844554	0.844541
M. mucogenicum DSM 44124	0.838355	0.838887	0.838147	0.83906	0.837357	0.836709	0.836194	0.83656	0.835414	0.838329	0.839794	0.839404	0.83548	0.835673	0.83549	0.8355	0.836989	0.836921	0.835272	0.833985	0.834576	0.834349	0.834893	0.835437	0.839095	0.838487	0.840534	0.839411	0.840695	0.841094	0.839348	0.839187	0.838433	0.841192	0.84061	0.840144	0.840679	0.840477	0.841019	0.841902	0.842167	0.843205	0.840059	0.83701	0.8371	0.840386	0.837438	0.837993	0.837995
M. sp 360MFTsu51	0.837275	0.835832	0.835989	0.837258	0.837159	0.837722	0.836595	0.835971	0.835206	0.838951	0.839199	0.839751	0.835993	0.835475	0.835257	0.835333	0.837397	0.836724	0.834931	0.834039	0.834101	0.834046	0.834775	0.83563	0.839274	0.838564	0.839889	0.840436	0.839518	0.839515	0.839917	0.83986	0.838316	0.840004	0.84114	0.840515	0.841061	0.840388	0.840802	0.841368	0.839854	0.8413	0.838847	0.837707	0.837537	0.840283	0.837692	0.838616	0.838619
M. phocaicum DSM 45104	0.837065	0.838837	0.839781	0.840368	0.838117	0.837573	0.837415	0.836254	0.836487	0.839495	0.839936	0.840598	0.835337	0.836118	0.835289	0.834591	0.837286	0.836696	0.836847	0.834056	0.835655	0.835569	0.835478	0.835818	0.838404	0.83998	0.840523	0.839815	0.840059	0.842135	0.839463	0.839351	0.838215	0.840219	0.840298	0.839698	0.83961	0.840148	0.840417	0.84085	0.842204	0.842665	0.841394	0.838607	0.838644	0.839753	0.837528	0.839178	0.839188
M. mucogenicum CCH10-A2	0.837478	0.847835	0.839822	0.855429	0.839351	0.838333	0.838058	0.837841	0.836916	0.839589	0.840008	0.840195	0.835446	0.835843	0.836708	0.836581	0.837234	0.836776	0.836723	0.83593	0.835299	0.835157	0.834994	0.836552	0.839377	0.84589	0.840608	0.840251	0.852187	0.841363	0.845063	0.844867	0.83867	0.84033	0.841874	0.841418	0.850627	0.840794	0.841399	0.841131	0.847322	0.844563	0.854087	0.838856	0.838869	0.847246	0.838797	0.849665	0.849582
M. sp UNC280MFTsu51	0.835209	0.835872	0.836575	0.836905	0.83647	0.835991	0.836669	0.83426	0.835532	0.838599	0.838872	0.839731	0.835789	0.835304	0.834488	0.834343	0.836556	0.836101	0.835531	0.834039	0.834019	0.833861	0.832551	0.834266	0.837187	0.837492	0.839596	0.839135	0.838489	0.83855	0.838385	0.838201	0.838609	0.839062	0.840334	0.839744	0.840643	0.840104	0.840447	0.840183	0.838157	0.838639	0.837479	0.83829	0.838162	0.838867	0.836986	0.838833	0.838847
M. llatzerense CLUC14	0.834673	0.837135	0.839596	0.838914	0.837802	0.836546	0.837259	0.834666	0.846699	0.838769	0.840001	0.839887	0.836112	0.836547	0.835015	0.834096	0.836324	0.837177	0.835676	0.83407	0.834824	0.834655	0.833553	0.834552	0.837156	0.838125	0.839312	0.838754	0.838621	0.841196	0.837987	0.837677	0.846613	0.838591	0.840965	0.840373	0.841573	0.83902	0.83929	0.840518	0.849413	0.841773	0.840076	0.837664	0.837541	0.838883	0.846062	0.838532	0.838524
M. aubagnense DSM 45150	0.834868	0.838214	0.838805	0.839561	0.837716	0.837048	0.837372	0.83535	0.836475	0.838485	0.839818	0.839426	0.836088	0.836106	0.835714	0.835565	0.836978	0.835969	0.836262	0.8347	0.834924	0.834958	0.833832	0.834487	0.838058	0.837997	0.839276	0.838835	0.83961	0.840342	0.838657	0.838555	0.83772	0.839603	0.83998	0.839449	0.839703	0.840181	0.840344	0.839284	0.842227	0.842107	0.840658	0.837273	0.837387	0.845292	0.838193	0.838712	0.83872
M. sp URHB 0044	0.836436	0.835379	0.835236	0.835429	0.836186	0.836773	0.836539	0.836575	0.836457	0.838022	0.837835	0.835655	0.836178	0.836774	0.835537	0.834105	0.835861	0.836368	0.835551	0.834393	0.83238	0.832404	0.832986	0.83509	0.836736	0.835576	0.837954	0.837738	0.838315	0.838641	0.838172	0.838065	0.83623	0.837499	0.837291	0.836992	0.837224	0.838098	0.83845	0.839087	0.837051	0.836976	0.835507	0.837153	0.837163	0.837962	0.838138	0.83789	0.837999
M. hodleri DSM 44183	0.834634	0.83791	0.835109	0.852881	0.835107	0.834687	0.834892	0.834828	0.833393	0.839338	0.83861	0.836218	0.834273	0.834561	0.833671	0.832977	0.836194	0.83566	0.838985	0.835404	0.833804	0.833622	0.832152	0.834083	0.836923	0.837183	0.838099	0.837097	0.838301	0.837604	0.842417	0.841919	0.853049	0.838254	0.840465	0.840084	0.837905	0.838711	0.838963	0.838653	0.839576	0.842375	0.836634	0.838661	0.838731	0.841959	0.837694	0.840581	0.840584
M. sp Root 135	0.833522	0.83326	0.833527	0.833686	0.832984	0.832516	0.833747	0.834129	0.83313	0.833884	0.835093	0.83401	0.832112	0.832808	0.830312	0.83278	0.832714	0.832928	0.833745	0.832546	0.830935	0.83083	0.829826	0.832078	0.834701	0.835611	0.83548	0.835309	0.836106	0.836298	0.835577	0.835433	0.837523	0.835443	0.836587	0.836085	0.836196	0.836673	0.836885	0.8372	0.837931	0.836755	0.835537	0.838928	0.838958	0.837636	0.836686	0.836325	0.836314
M. yunnanensis DSM 44838	0.834371	0.833092	0.833438	0.833442	0.833976	0.833707	0.833405	0.833398	0.832129	0.835167	0.835309	0.834246	0.833753	0.834019	0.83381	0.834497	0.833565	0.833765	0.833871	0.833188	0.833039	0.832778	0.830741	0.833458	0.835879	0.835754	0.837381	0.836397	0.837463	0.836765	0.837008	0.836714	0.837776	0.837618	0.837599	0.836947	0.837329	0.837785	0.838216	0.837978	0.837551	0.837103	0.835788	0.836605	0.836577	0.838025	0.837386	0.836856	0.836771
M. madagascariense DSM 45167	0.836364	0.83517	0.835617	0.836278	0.836465	0.836096	0.836086	0.836341	0.835448	0.837178	0.83793	0.836525	0.83487	0.835471	0.835054	0.835269	0.836709	0.835891	0.835936	0.834494	0.833914	0.833632	0.832264	0.835366	0.837913	0.83626	0.839036	0.838652	0.838231	0.838834	0.83786	0.838054	0.837587	0.839402	0.837543	0.837082	0.837595	0.837651	0.838078	0.839145	0.839015	0.838629	0.837891	0.83756	0.837565	0.839783	0.837715	0.838807	0.838806
M. arabiense DSM 45768	0.836269	0.836182	0.835799	0.83644	0.837659	0.836596	0.837098	0.836556	0.836343	0.838395	0.838809	0.836877	0.835176	0.836571	0.835664	0.835032	0.836739	0.837063	0.838563	0.835237	0.83305	0.833093	0.833536	0.833971	0.83855	0.837229	0.840991	0.840722	0.841584	0.840174	0.840407	0.84032	0.841149	0.839763	0.840638	0.840158	0.839875	0.8396	0.840186	0.840079	0.839965	0.839902	0.837817	0.83866	0.83867	0.840586	0.838825	0.839946	0.83991
M. sediminis DSM 45643	0.836342	0.83605	0.836534	0.836351	0.837548	0.835858	0.83712	0.835501	0.839398	0.837963	0.839247	0.836812	0.834992	0.836463	0.835061	0.83526	0.835468	0.836465	0.835624	0.836277	0.83313	0.832973	0.831902	0.835549	0.838397	0.837602	0.840178	0.839693	0.840669	0.840068	0.840568	0.840308	0.839089	0.84023	0.841833	0.841309	0.840594	0.840117	0.840497	0.839525	0.843809	0.839645	0.839342	0.840831	0.840878	0.841024	0.842195	0.83903	0.839072
M. grossiae GK	0.839577	0.839427	0.843222	0.842278	0.841168	0.838932	0.8413	0.839838	0.839237	0.840979	0.843959	0.840669	0.837931	0.839651	0.83924	0.837507	0.83771	0.841205	0.840067	0.847977	0.837773	0.837754	0.837077	0.837985	0.841671	0.841449	0.84348	0.84226	0.843631	0.842773	0.845048	0.844758	0.850127	0.842943	0.84343	0.843151	0.843068	0.84184	0.842022	0.843155	0.843707	0.844401	0.842251	0.840475	0.840476	0.842	0.839949	0.840587	0.840583
M. murale DSM 44340	0.837367	0.836368	0.837485	0.840147	0.838145	0.838039	0.838835	0.837225	0.848963	0.839393	0.839569	0.839477	0.835771	0.837367	0.836846	0.836905	0.836487	0.838725	0.838262	0.8352	0.834892	0.834919	0.834536	0.834299	0.83933	0.840008	0.841172	0.840985	0.840962	0.84143	0.840891	0.840879	0.84106	0.841029	0.841293	0.840789	0.841133	0.841199	0.84148	0.839442	0.853461	0.840594	0.844149	0.84069	0.84065	0.838839	0.844317	0.840239	0.840239
M. tokaiense DSM 44635	0.835898	0.835266	0.834759	0.838126	0.836537	0.836347	0.835921	0.835883	0.834436	0.837419	0.837419	0.83732	0.83465	0.834655	0.834289	0.835242	0.835266	0.836079	0.835199	0.832448	0.833456	0.833465	0.833275	0.833012	0.838281	0.838705	0.83992	0.839586	0.838794	0.839662	0.83903	0.838902	0.838661	0.83868	0.839902	0.83953	0.839547	0.839989	0.840236	0.838372	0.838763	0.838844	0.842123	0.838735	0.838736	0.838263	0.83733	0.837733	0.837723
M. komossense DSM 44078	0.834575	0.832437	0.833109	0.8345	0.835383	0.834587	0.834652	0.834793	0.835296	0.834728	0.835357	0.835005	0.833577	0.834248	0.83274	0.834232	0.834004	0.83627	0.834871	0.834597	0.831252	0.830945	0.829027	0.834166	0.834873	0.835323	0.836387	0.837453	0.83759	0.836711	0.83649	0.836414	0.835893	0.837748	0.838426	0.837805	0.838529	0.837583	0.838415	0.837741	0.837789	0.836995	0.836186	0.838527	0.838398	0.837673	0.837396	0.836342	0.836344
M. brumae DSM 44177	0.839045	0.839121	0.837393	0.841945	0.839414	0.83848	0.840275	0.839311	0.839814	0.841175	0.840205	0.840485	0.837419	0.838689	0.837005	0.837443	0.838367	0.839051	0.83709	0.836056	0.838658	0.838771	0.837027	0.836468	0.840288	0.840741	0.841237	0.840755	0.842152	0.840654	0.842848	0.842641	0.840236	0.841366	0.840842	0.840117	0.841789	0.84169	0.842204	0.841381	0.840884	0.839569	0.846026	0.840327	0.84024	0.840483	0.838925	0.841953	0.841946
M. fallax DSM 44179	0.838105	0.838882	0.839239	0.838198	0.839897	0.838266	0.839661	0.83839	0.851471	0.84178	0.841895	0.86238	0.838219	0.839331	0.837306	0.837908	0.846022	0.83975	0.837276	0.835861	0.840341	0.840445	0.838603	0.836547	0.840832	0.840637	0.840628	0.839579	0.841097	0.840949	0.840549	0.840724	0.8409	0.841336	0.841159	0.840515	0.842333	0.840644	0.841386	0.841393	0.851548	0.842051	0.840802	0.837725	0.83783	0.839688	0.846582	0.838902	0.838579
M. insubricum DSM 45132	0.838215	0.83803	0.837713	0.83754	0.841176	0.839266	0.840741	0.839353	0.850461	0.840439	0.84242	0.8407	0.838709	0.839471	0.838226	0.837168	0.838182	0.839489	0.838126	0.836034	0.83799	0.838298	0.836834	0.836953	0.840504	0.841346	0.842419	0.840664	0.842873	0.842031	0.842051	0.841848	0.84154	0.842074	0.842468	0.841874	0.842356	0.840838	0.841612	0.841216	0.852144	0.840859	0.84102	0.839521	0.839553	0.839968	0.84713	0.83934	0.839089
M. chitae DSM 44633	0.838377	0.837536	0.838624	0.839545	0.840305	0.838382	0.840723	0.838006	0.837885	0.840808	0.842675	0.841462	0.840075	0.841948	0.841683	0.839074	0.83892	0.840059	0.837623	0.836632	0.83799	0.838028	0.836167	0.83688	0.840183	0.841241	0.840932	0.840847	0.841562	0.840566	0.84098	0.840834	0.840841	0.840966	0.84411	0.843454	0.844195	0.840841	0.84139	0.841674	0.841027	0.84296	0.84188	0.838108	0.838116	0.840136	0.840053	0.841125	0.841208
M. confluentis DSM 44017	0.837492	0.837039	0.83704	0.837868	0.8378	0.837552	0.838108	0.838515	0.837501	0.840197	0.840234	0.840724	0.837058	0.837162	0.83612	0.83732	0.836259	0.837312	0.837003	0.834973	0.835972	0.835844	0.833913	0.836476	0.841053	0.839699	0.8404	0.839696	0.84028	0.840204	0.840786	0.840575	0.840086	0.840529	0.841977	0.841676	0.841648	0.84361	0.844318	0.843588	0.841839	0.841173	0.841253	0.839145	0.839154	0.840722	0.839602	0.840049	0.840039
M. aichiense DSM 44147	0.836474	0.83569	0.836018	0.836278	0.836773	0.836354	0.836506	0.837571	0.837239	0.8374	0.838203	0.838502	0.836522	0.836604	0.836963	0.835753	0.835662	0.836564	0.909676	0.836337	0.835655	0.835605	0.833212	0.8361	0.839009	0.83814	0.839384	0.839256	0.839906	0.839847	0.839874	0.839757	0.838048	0.840305	0.839119	0.838831	0.8397	0.839427	0.839497	0.840764	0.839702	0.839309	0.838062	0.838787	0.838819	0.839086	0.837589	0.837617	0.837604
M. aromaticivorans JS19b1	0.83485	0.843621	0.837357	0.845286	0.836074	0.836703	0.836531	0.836169	0.835301	0.842432	0.842548	0.836562	0.834593	0.835843	0.835658	0.835071	0.837885	0.836056	0.870508	0.835626	0.834556	0.834584	0.834547	0.83483	0.837521	0.836837	0.838418	0.838185	0.841401	0.840353	0.840881	0.840481	0.837954	0.838289	0.846451	0.846379	0.839873	0.838099	0.838651	0.838091	0.841459	0.848221	0.841018	0.836346	0.836459	0.848067	0.836436	0.843637	0.843557
M. rhodesiae DSM 44223	0.836995	0.83593	0.835379	0.835553	0.836276	0.836007	0.838185	0.83716	0.835858	0.837569	0.838007	0.837356	0.835922	0.835945	0.835865	0.835344	0.83929	0.836385	0.869434	0.83746	0.835184	0.83524	0.834656	0.835838	0.838606	0.838363	0.839295	0.838844	0.83976	0.83953	0.840326	0.840174	0.839844	0.839884	0.839947	0.839801	0.839963	0.838674	0.839074	0.838896	0.840915	0.839327	0.839533	0.837491	0.837555	0.840277	0.83842	0.83856	0.838405
M. crocinum DSM 45433	0.836245	0.839378	0.835896	0.842354	0.836497	0.837354	0.835968	0.836416	0.836008	0.841967	0.84129	0.838745	0.834519	0.835686	0.835701	0.835083	0.840091	0.837688	0.850206	0.836117	0.834922	0.834632	0.834347	0.835538	0.838753	0.83872	0.839577	0.83883	0.839573	0.839917	0.841872	0.841259	0.83897	0.83982	0.843462	0.843095	0.839805	0.83971	0.840293	0.8402	0.839922	0.843715	0.838259	0.837127	0.837234	0.843002	0.836802	0.841436	0.841447
M. sp EPa45	0.835614	0.836417	0.835888	0.836206	0.834672	0.835225	0.834593	0.835094	0.835528	0.838589	0.837505	0.837219	0.833486	0.834291	0.834178	0.834321	0.837571	0.836067	0.847895	0.835934	0.835388	0.835282	0.833631	0.834778	0.838669	0.837455	0.839721	0.838536	0.840107	0.839698	0.84004	0.839756	0.838138	0.838305	0.840894	0.840644	0.839646	0.839036	0.839065	0.839296	0.836666	0.837755	0.837065	0.837378	0.837389	0.83949	0.835351	0.837598	0.837695
M. rhodesiae JS60	0.835977	0.837731	0.837816	0.852885	0.837304	0.836919	0.836667	0.837152	0.83606	0.839112	0.838299	0.837666	0.834805	0.835696	0.834646	0.834787	0.836817	0.836818	0.843139	0.852734	0.836098	0.835661	0.834549	0.836774	0.840334	0.838611	0.84047	0.839853	0.839921	0.841535	0.839938	0.839514	0.839828	0.839388	0.840465	0.840066	0.841546	0.839389	0.840086	0.840113	0.840758	0.840762	0.841452	0.83751	0.837536	0.83916	0.837656	0.839846	0.839844
M. sphagni DSM 44076	0.834358	0.834647	0.835096	0.83509	0.835948	0.835189	0.835201	0.835848	0.835034	0.837495	0.836742	0.837045	0.834209	0.836224	0.834677	0.833556	0.837142	0.834755	0.841503	0.834101	0.835427	0.835219	0.833221	0.834589	0.838369	0.83621	0.8383	0.837946	0.838826	0.83813	0.83899	0.838725	0.838589	0.839581	0.840079	0.839383	0.839938	0.838627	0.838892	0.839877	0.837565	0.837464	0.837052	0.838241	0.838199	0.838864	0.837153	0.838995	0.839028
M. sp M26	0.837027	0.836084	0.836666	0.83767	0.837337	0.83726	0.83632	0.835617	0.835814	0.837752	0.838415	0.840421	0.836942	0.837152	0.836297	0.835836	0.836954	0.837521	0.837872	0.836329	0.836171	0.835942	0.83667	0.836049	0.838235	0.837297	0.839774	0.839542	0.84102	0.840582	0.840079	0.840046	0.839114	0.83863	0.839205	0.839089	0.839596	0.839519	0.839998	0.840255	0.839585	0.839006	0.839677	0.837493	0.837468	0.838502	0.83856	0.838907	0.838904
M. conspicuum DSM 44136	0.836516	0.835783	0.836084	0.838091	0.837264	0.837339	0.835939	0.836234	0.837296	0.839591	0.837328	0.837407	0.836492	0.837214	0.836915	0.837642	0.836402	0.836709	0.835617	0.83374	0.83799	0.837757	0.836952	0.8375	0.837084	0.83787	0.837456	0.837808	0.837301	0.836252	0.836855	0.836861	0.836935	0.838237	0.837989	0.837318	0.837598	0.839088	0.839184	0.836644	0.836112	0.83666	0.835698	0.835114	0.835014	0.837503	0.837247	0.837043	0.837068
M. triplex DSM 44626	0.835711	0.835962	0.835849	0.836823	0.836713	0.837612	0.836632	0.837374	0.837583	0.83715	0.838146	0.836947	0.83619	0.83704	0.835816	0.835842	0.836464	0.837417	0.83501	0.833635	0.836937	0.836903	0.834811	0.837415	0.835183	0.837362	0.837538	0.837785	0.837036	0.837183	0.837187	0.837177	0.836869	0.837745	0.838042	0.837394	0.838215	0.8383	0.838578	0.837109	0.836239	0.836249	0.835202	0.836423	0.836214	0.836345	0.835913	0.835848	0.835828
M. genavense ATCC 51234	0.835553	0.835412	0.835028	0.837091	0.83713	0.83834	0.837599	0.838082	0.837285	0.838125	0.837155	0.837166	0.836559	0.837109	0.835981	0.835658	0.83552	0.836148	0.835929	0.835309	0.835606	0.835488	0.835876	0.837766	0.837925	0.837944	0.836176	0.835588	0.836992	0.836429	0.835904	0.83588	0.836115	0.838269	0.836848	0.836212	0.836439	0.838341	0.838861	0.837638	0.834908	0.834967	0.835018	0.83626	0.836272	0.837707	0.835916	0.835992	0.83597
M. lentiflavum CSUR P1491	0.837003	0.839668	0.836446	0.840645	0.836665	0.838199	0.836407	0.83705	0.835563	0.838317	0.837001	0.834977	0.835409	0.83635	0.835879	0.83664	0.837147	0.837664	0.836739	0.835036	0.836845	0.836932	0.834368	0.836907	0.836969	0.838804	0.838901	0.837282	0.83996	0.838385	0.83795	0.838	0.836584	0.8387	0.837527	0.836552	0.839049	0.837017	0.837318	0.83644	0.834778	0.835067	0.839182	0.834298	0.834254	0.838584	0.836365	0.838911	0.838882
M. florentinum DSM 44852	0.837861	0.837205	0.836142	0.836685	0.836842	0.837222	0.836972	0.836156	0.836407	0.837059	0.838051	0.837048	0.835557	0.835957	0.835061	0.835564	0.835599	0.834679	0.837129	0.833712	0.836295	0.836352	0.834283	0.836511	0.836633	0.83708	0.838466	0.837334	0.837649	0.836694	0.837223	0.837086	0.836491	0.837442	0.837706	0.837102	0.837268	0.837749	0.837763	0.836046	0.835577	0.836226	0.835401	0.835368	0.83533	0.836277	0.83731	0.835591	0.835611
M. stomatepiae DSM 45059	0.837301	0.836424	0.836217	0.836399	0.836636	0.837214	0.835631	0.836535	0.837002	0.83699	0.837176	0.836702	0.836299	0.836486	0.836033	0.837327	0.83729	0.836645	0.83572	0.835081	0.836046	0.836201	0.833628	0.83709	0.837103	0.837821	0.836975	0.836622	0.837612	0.837803	0.836502	0.836228	0.836618	0.837315	0.837829	0.837293	0.838031	0.837646	0.837758	0.83696	0.836675	0.837027	0.834598	0.834567	0.834534	0.837011	0.834941	0.836048	0.836049
M. montefiorense DSM 44602	0.834882	0.834026	0.835526	0.835377	0.837173	0.834373	0.835225	0.835032	0.834371	0.836533	0.835949	0.833612	0.835481	0.835839	0.834877	0.834358	0.835306	0.835354	0.8344	0.833036	0.833175	0.833221	0.831627	0.83388	0.833882	0.834898	0.835957	0.836075	0.835621	0.835426	0.83553	0.835596	0.836175	0.8351	0.835302	0.834449	0.835463	0.837002	0.837435	0.835387	0.833012	0.833957	0.835103	0.834872	0.834889	0.835013	0.835499	0.83433	0.834304
M. simiae ATCC 25275 DSM 44165	0.837653	0.83606	0.836425	0.837728	0.838239	0.835414	0.835396	0.835125	0.835047	0.837854	0.837832	0.835529	0.836007	0.836582	0.835785	0.836013	0.835249	0.834442	0.833929	0.835091	0.835358	0.835361	0.833812	0.835709	0.835967	0.837829	0.836501	0.83639	0.836486	0.837742	0.836145	0.836017	0.836028	0.837069	0.83629	0.835389	0.836333	0.83739	0.837886	0.834732	0.836688	0.836074	0.836324	0.835756	0.836048	0.837082	0.834435	0.836126	0.836101
M. simiae (M. microti OV254) ##	0.837263	0.835725	0.836163	0.837528	0.83828	0.835098	0.835259	0.834655	0.834923	0.83748	0.83757	0.835534	0.835674	0.836051	0.8356	0.83561	0.83511	0.834276	0.834009	0.834926	0.834998	0.83509	0.833778	0.835287	0.835189	0.837309	0.836076	0.836039	0.836039	0.837667	0.835748	0.835675	0.835872	0.836509	0.836014	0.834968	0.836043	0.837235	0.837711	0.834373	0.836642	0.835735	0.835973	0.83546	0.835555	0.836839	0.834202	0.835754	0.835729
M. sherrisii DSM 45441	0.83703	0.836809	0.836914	0.83929	0.83857	0.838695	0.837686	0.837757	0.837603	0.838397	0.837972	0.838224	0.837288	0.838232	0.836869	0.836382	0.838217	0.836051	0.83601	0.833928	0.836845	0.836737	0.835956	0.83696	0.836953	0.83654	0.837923	0.837891	0.836649	0.836816	0.836943	0.83666	0.837371	0.839731	0.837491	0.83684	0.837582	0.83721	0.837689	0.838076	0.836169	0.836068	0.83649	0.835329	0.835365	0.837354	0.834841	0.837857	0.837796
M. shigaense UN-152	0.836525	0.837261	0.837236	0.837677	0.838683	0.836973	0.837691	0.837452	0.836007	0.838559	0.838394	0.836863	0.838433	0.837765	0.837448	0.838329	0.837001	0.836203	0.835875	0.834996	0.835927	0.835919	0.834799	0.837759	0.836051	0.837923	0.836808	0.837397	0.83731	0.837243	0.837484	0.837381	0.838132	0.838152	0.838282	0.837571	0.837646	0.838293	0.838785	0.836813	0.835616	0.836131	0.837967	0.834597	0.834609	0.836159	0.836696	0.837498	0.837468
M. avium subsp paratuberculosis MAP4	0.83773	0.837026	0.838251	0.837675	0.839354	0.839133	0.838046	0.837654	0.838478	0.841126	0.841801	0.840464	0.839747	0.840135	0.838649	0.83763	0.836244	0.838526	0.835125	0.835293	0.839788	0.839646	0.838854	0.839163	0.839278	0.839107	0.83943	0.838808	0.839908	0.841086	0.837509	0.837489	0.837818	0.840056	0.839277	0.838773	0.839083	0.839306	0.839699	0.838421	0.837774	0.83803	0.836249	0.836777	0.836801	0.838268	0.837704	0.839089	0.839081
M. sp MAC 080597 8934	0.837103	0.836093	0.83702	0.837394	0.838119	0.838589	0.838009	0.837384	0.838034	0.84076	0.841262	0.840481	0.839144	0.839369	0.83898	0.837205	0.836285	0.83708	0.834714	0.8361	0.839447	0.839511	0.838693	0.839951	0.838711	0.838521	0.838509	0.838702	0.838985	0.83984	0.83763	0.837443	0.836899	0.839542	0.840547	0.840926	0.839165	0.838808	0.839045	0.838278	0.837338	0.837578	0.835919	0.835847	0.835966	0.837581	0.837014	0.838584	0.838578
M. avium 104	0.837804	0.836701	0.83693	0.837701	0.838672	0.838883	0.838636	0.837499	0.838428	0.839895	0.841946	0.842359	0.839696	0.839742	0.839176	0.837212	0.837013	0.838469	0.834768	0.83527	0.839929	0.839838	0.838734	0.839052	0.837493	0.838956	0.839531	0.83883	0.839287	0.840105	0.838398	0.838001	0.837394	0.839988	0.839569	0.839162	0.839211	0.839271	0.839371	0.838303	0.837137	0.837861	0.836751	0.836708	0.836679	0.837355	0.836955	0.839539	0.839497
M. bouchedurhonense DSM 45439 #	0.838088	0.837187	0.837361	0.838287	0.838924	0.839107	0.838127	0.838003	0.837983	0.840311	0.841928	0.841444	0.840284	0.839849	0.839016	0.837328	0.836959	0.838468	0.834529	0.835565	0.840035	0.840094	0.838698	0.839324	0.838312	0.839438	0.839399	0.839373	0.839489	0.840578	0.838505	0.838147	0.837604	0.839623	0.839669	0.839169	0.839386	0.840208	0.839887	0.838271	0.837426	0.837882	0.836817	0.836548	0.83666	0.837747	0.837615	0.839329	0.839517
M. timonense CCUG 56329T #	0.83816	0.837174	0.837361	0.838273	0.83891	0.838953	0.838085	0.83791	0.838159	0.840623	0.842223	0.841572	0.840228	0.840029	0.83913	0.837455	0.837042	0.838432	0.834535	0.835565	0.839997	0.840039	0.838697	0.839428	0.838344	0.839545	0.839416	0.839343	0.839856	0.840682	0.838664	0.83828	0.837848	0.839709	0.839668	0.83915	0.839492	0.83957	0.839888	0.838135	0.837625	0.838117	0.836701	0.836639	0.8367	0.837739	0.837465	0.839473	0.839512
M. lepraemurium Hawaii	0.838249	0.836875	0.838157	0.838527	0.839303	0.838346	0.836482	0.837181	0.837473	0.840262	0.840946	0.839502	0.839726	0.839378	0.839104	0.838184	0.83638	0.838843	0.836445	0.834569	0.839753	0.839766	0.838815	0.839337	0.838972	0.838617	0.838939	0.839562	0.839005	0.83978	0.838898	0.839194	0.83677	0.840139	0.839425	0.838877	0.838989	0.838598	0.838397	0.838054	0.83693	0.837196	0.835986	0.835396	0.835407	0.836887	0.837768	0.837479	0.83747
M. chimaera DSM 44623	0.836917	0.837096	0.837366	0.838212	0.8388	0.838326	0.837628	0.837275	0.837466	0.839526	0.839228	0.839122	0.837896	0.838281	0.838005	0.837159	0.836686	0.8369	0.835387	0.835819	0.837115	0.837152	0.837791	0.837978	0.837915	0.839207	0.839646	0.840038	0.838393	0.839611	0.839073	0.839004	0.837044	0.839547	0.838302	0.837548	0.838799	0.839833	0.839986	0.837557	0.838978	0.837866	0.838653	0.837567	0.837574	0.836948	0.836424	0.838895	0.838887
M. chimaera MCIMRL2	0.836388	0.836397	0.836752	0.836923	0.838339	0.837792	0.837097	0.836486	0.83684	0.838754	0.838607	0.838848	0.83707	0.837964	0.837502	0.836685	0.835834	0.836245	0.834816	0.836775	0.83649	0.83663	0.837901	0.837857	0.837203	0.838185	0.839133	0.839564	0.838272	0.839036	0.838815	0.838667	0.836458	0.839082	0.83878	0.838613	0.837732	0.839584	0.839391	0.837249	0.838506	0.837383	0.837036	0.836833	0.836928	0.836504	0.836103	0.837887	0.837907
M. yongonense 05-1390	0.838231	0.837731	0.837125	0.837187	0.839609	0.83791	0.836871	0.836951	0.837129	0.83835	0.839297	0.838038	0.837788	0.838305	0.837962	0.837141	0.836483	0.836579	0.835864	0.834444	0.838532	0.838394	0.837611	0.838636	0.838285	0.839456	0.839347	0.840373	0.839347	0.839476	0.840099	0.840184	0.838367	0.84	0.839393	0.838933	0.839614	0.839625	0.83984	0.837489	0.836551	0.837455	0.837401	0.836762	0.836797	0.837906	0.83543	0.837889	0.837881
M. sp TKK-01-0059	0.837439	0.837987	0.837221	0.837394	0.839257	0.83855	0.837463	0.836691	0.837067	0.839139	0.839275	0.838443	0.838032	0.838247	0.837628	0.837389	0.836571	0.837137	0.836315	0.833846	0.838156	0.838182	0.837459	0.838877	0.838192	0.839663	0.838983	0.839779	0.839568	0.839517	0.839362	0.839453	0.837671	0.838851	0.838946	0.838236	0.839536	0.840138	0.839852	0.837793	0.837216	0.837308	0.837984	0.83757	0.837732	0.837786	0.835491	0.838374	0.838365
M. sp MOTT36Y	0.837793	0.837814	0.836712	0.838152	0.838794	0.838662	0.83747	0.837718	0.83747	0.839393	0.839735	0.838356	0.837748	0.838194	0.838872	0.83721	0.836114	0.836299	0.836386	0.833926	0.838206	0.838041	0.83808	0.838123	0.838601	0.840736	0.839117	0.839908	0.83902	0.840342	0.839515	0.839514	0.838382	0.839448	0.838785	0.838163	0.839017	0.839269	0.839327	0.83756	0.837016	0.837078	0.838562	0.837052	0.836935	0.83767	0.83548	0.838733	0.838724
M. intracellulare ATCC 13950	0.837038	0.836877	0.836624	0.83691	0.838586	0.838076	0.836997	0.836843	0.837339	0.83809	0.839102	0.838531	0.837164	0.837296	0.838038	0.837335	0.83689	0.836211	0.835482	0.835317	0.837647	0.83741	0.836788	0.837746	0.837774	0.838858	0.838538	0.838585	0.838617	0.840893	0.839393	0.839353	0.838322	0.839697	0.838863	0.838363	0.838724	0.838863	0.838984	0.837234	0.836669	0.837184	0.836954	0.836803	0.836817	0.836914	0.835582	0.837958	0.83795
M. paraintracellulare KCTC 29084	0.837331	0.837348	0.837308	0.837331	0.838787	0.838699	0.836729	0.83741	0.837402	0.838271	0.839418	0.838554	0.837613	0.837879	0.838039	0.837583	0.836924	0.836408	0.835645	0.835511	0.83723	0.837084	0.836825	0.837899	0.837691	0.839294	0.83861	0.838778	0.839269	0.840383	0.839857	0.839726	0.838576	0.839794	0.839279	0.838524	0.838561	0.839408	0.839401	0.836567	0.836917	0.837152	0.837274	0.836145	0.83641	0.837149	0.835025	0.838165	0.838157
M. indicus pranii MTCC 9506	0.837047	0.836644	0.837127	0.837319	0.838749	0.838067	0.837131	0.837847	0.836704	0.838741	0.839484	0.838412	0.837587	0.838147	0.838096	0.83749	0.837154	0.836501	0.835881	0.83489	0.837867	0.837691	0.837982	0.837855	0.838775	0.839094	0.838835	0.8396	0.83929	0.840496	0.839223	0.839149	0.838381	0.840127	0.839526	0.838956	0.839171	0.839287	0.839228	0.836937	0.837116	0.836926	0.836851	0.836729	0.836725	0.836844	0.835024	0.838076	0.838069
M. marseillense DSM 45437	0.83697	0.837126	0.835602	0.837024	0.837714	0.837341	0.836639	0.836338	0.837402	0.838755	0.838611	0.838438	0.837459	0.837149	0.837246	0.836366	0.83616	0.835947	0.835503	0.833634	0.837148	0.837149	0.83695	0.837488	0.839005	0.840461	0.83885	0.838611	0.839602	0.839673	0.839038	0.838859	0.837247	0.839098	0.839888	0.839371	0.840864	0.838511	0.838493	0.837382	0.83772	0.83739	0.837923	0.837148	0.837173	0.838313	0.837684	0.837582	0.837575
M. colombiense CECT 3035	0.837262	0.836202	0.836968	0.837528	0.838192	0.838031	0.838576	0.837056	0.837295	0.838781	0.839418	0.838521	0.839135	0.839427	0.838561	0.836988	0.83783	0.838235	0.836645	0.836168	0.837236	0.837179	0.835846	0.837303	0.838	0.838096	0.839162	0.839239	0.839043	0.838551	0.838292	0.838215	0.837409	0.839732	0.839932	0.839464	0.84038	0.838934	0.839236	0.837882	0.837299	0.836652	0.837158	0.837746	0.837749	0.837948	0.83748	0.839094	0.8391
M. mantenii DSM 45255	0.836624	0.836035	0.83575	0.836552	0.837985	0.837202	0.836611	0.835962	0.835508	0.838003	0.837202	0.837416	0.836624	0.836682	0.836587	0.836791	0.836682	0.836675	0.83631	0.83305	0.83608	0.836091	0.834807	0.837293	0.836866	0.837289	0.837871	0.837436	0.838096	0.838886	0.837009	0.836814	0.837341	0.839285	0.839688	0.8391	0.838984	0.83678	0.836344	0.837164	0.83671	0.836104	0.836829	0.836246	0.836221	0.836794	0.837005	0.836929	0.836908
M. arosiense ATCC BAA-1401 DSM 45069	0.837609	0.837261	0.836843	0.838653	0.836593	0.837343	0.835934	0.836328	0.835661	0.838788	0.838101	0.837753	0.838061	0.837596	0.837536	0.836864	0.837289	0.837112	0.834686	0.835497	0.83618	0.836257	0.834845	0.837628	0.838089	0.837875	0.838554	0.838898	0.839059	0.838751	0.836764	0.836556	0.837292	0.838939	0.840006	0.839276	0.84028	0.838141	0.83789	0.837597	0.835763	0.836351	0.834809	0.83549	0.835498	0.836658	0.837473	0.835911	0.835905
M. paraseoulense DSM 45000	0.837379	0.837306	0.837188	0.836931	0.837891	0.836372	0.836221	0.83645	0.836657	0.838192	0.83928	0.839142	0.837446	0.838014	0.837418	0.837667	0.835933	0.836801	0.835635	0.83282	0.837044	0.837061	0.836043	0.83893	0.83689	0.83744	0.838219	0.838598	0.837647	0.837863	0.837991	0.838166	0.836848	0.839053	0.837834	0.837206	0.837066	0.837661	0.838366	0.836919	0.835899	0.834941	0.835632	0.835583	0.835838	0.837185	0.835995	0.837378	0.837373
M. seoulense DSM 44998	0.836996	0.837069	0.837212	0.837337	0.838398	0.837805	0.836466	0.83599	0.835934	0.839179	0.839304	0.838788	0.83714	0.837869	0.837241	0.837074	0.837228	0.838414	0.835154	0.834216	0.837212	0.837273	0.836277	0.839156	0.838251	0.83782	0.838029	0.838427	0.838492	0.83876	0.837062	0.837133	0.836692	0.839328	0.83818	0.83744	0.838397	0.837668	0.83813	0.83764	0.837777	0.838108	0.83662	0.835028	0.835041	0.83683	0.836775	0.837334	0.837327
M. europaeum DSM 45397	0.836691	0.836895	0.837019	0.838236	0.838538	0.838501	0.83654	0.836885	0.837051	0.840085	0.839538	0.838902	0.839346	0.839707	0.838168	0.837444	0.836292	0.836734	0.834715	0.834059	0.837097	0.836843	0.836588	0.839203	0.83564	0.83814	0.838162	0.837911	0.837793	0.837291	0.838441	0.838466	0.835969	0.838752	0.837058	0.836447	0.837749	0.837191	0.837384	0.837957	0.835552	0.835505	0.835017	0.835117	0.835112	0.836563	0.837191	0.837836	0.83783
M. nebraskense DSM 44803	0.835853	0.837549	0.839878	0.84103	0.837794	0.83686	0.836707	0.836319	0.836448	0.837486	0.83829	0.837242	0.836307	0.837091	0.836657	0.835854	0.837303	0.835968	0.834694	0.836272	0.835343	0.835449	0.834628	0.836708	0.835433	0.837776	0.837322	0.836064	0.83823	0.839422	0.837724	0.837625	0.837195	0.837752	0.837421	0.837332	0.838113	0.836904	0.837001	0.836376	0.838449	0.838416	0.837029	0.834816	0.834798	0.837021	0.836171	0.836961	0.836953
M. nebraskense AKUC1	0.835888	0.834578	0.836543	0.837988	0.837501	0.837305	0.835156	0.836396	0.836465	0.83738	0.838274	0.837497	0.83607	0.836707	0.836347	0.835923	0.837168	0.835775	0.835353	0.836794	0.836123	0.83619	0.834846	0.837159	0.836039	0.837812	0.837481	0.83626	0.837668	0.837102	0.837569	0.837454	0.837756	0.838014	0.838685	0.838322	0.838128	0.837006	0.837301	0.836506	0.835101	0.835399	0.835695	0.834966	0.834956	0.837067	0.836273	0.836974	0.836982
M. paraffinicum DSM 44181	0.837416	0.847594	0.836748	0.850558	0.836896	0.83839	0.837002	0.836136	0.836607	0.838499	0.838158	0.836416	0.837828	0.837766	0.837826	0.83647	0.835829	0.837047	0.836344	0.835125	0.836815	0.83685	0.834822	0.837966	0.836944	0.846319	0.837926	0.837227	0.844554	0.837978	0.846207	0.845863	0.837278	0.839068	0.838648	0.837927	0.84845	0.838463	0.839106	0.837696	0.836853	0.83623	0.853178	0.834454	0.834488	0.846941	0.836737	0.848437	0.848436
M. scrofulaceum DSM 43992	0.838455	0.838294	0.839244	0.838637	0.839363	0.838862	0.837118	0.837772	0.837077	0.839676	0.839666	0.839569	0.837745	0.838253	0.839017	0.837558	0.837681	0.836376	0.835614	0.836104	0.838687	0.838772	0.837912	0.838495	0.838087	0.838327	0.839216	0.839164	0.839275	0.838113	0.839619	0.839721	0.836822	0.838963	0.839278	0.838602	0.838014	0.839699	0.838855	0.838313	0.837155	0.836508	0.836549	0.835648	0.835444	0.83833	0.837715	0.838956	0.839017
M. parascrofulaceum ATCC BAA-614	0.838547	0.847115	0.837591	0.849208	0.838188	0.838458	0.838537	0.838085	0.83846	0.841075	0.840111	0.838642	0.839052	0.839993	0.839154	0.838153	0.837434	0.83666	0.834989	0.835619	0.838684	0.838633	0.83615	0.838715	0.838853	0.844919	0.839463	0.838979	0.843732	0.838913	0.845291	0.845391	0.836349	0.839422	0.838707	0.838219	0.847434	0.837994	0.8382	0.838324	0.836741	0.83656	0.848961	0.835508	0.8354	0.844309	0.837732	0.847432	0.847476
M. parmense DSM 44585	0.837414	0.836255	0.835932	0.835596	0.835916	0.837212	0.837062	0.836208	0.836482	0.838385	0.838051	0.838114	0.836798	0.83773	0.837057	0.837311	0.837614	0.83644	0.835867	0.836017	0.83634	0.836368	0.834528	0.835897	0.836608	0.83789	0.837873	0.837422	0.83829	0.83726	0.837478	0.837436	0.83707	0.83795	0.838399	0.837635	0.837762	0.837611	0.837705	0.837519	0.836097	0.836018	0.83562	0.8358	0.835769	0.836385	0.837774	0.836674	0.83672
M. bohemicum DSM 44277	0.836373	0.836452	0.836175	0.836774	0.837999	0.837519	0.838455	0.838517	0.835163	0.83808	0.838347	0.838377	0.838107	0.838469	0.836287	0.836889	0.835633	0.835757	0.834278	0.833596	0.837561	0.837542	0.836362	0.838969	0.837883	0.837753	0.837212	0.837385	0.839363	0.838541	0.838542	0.838665	0.837056	0.838538	0.838022	0.837447	0.837762	0.838409	0.838819	0.837868	0.836612	0.837317	0.835094	0.835253	0.835259	0.839897	0.835522	0.83743	0.837425
M. saskatchewanense DSM 44616	0.835884	0.834993	0.837522	0.836672	0.836841	0.836351	0.835874	0.835693	0.83591	0.838593	0.838451	0.83814	0.837465	0.837441	0.835799	0.837193	0.837772	0.835442	0.835026	0.832813	0.837682	0.837663	0.835959	0.836852	0.836799	0.836258	0.837394	0.836297	0.837814	0.838146	0.836687	0.836765	0.835811	0.838094	0.838925	0.838133	0.838539	0.836954	0.836929	0.836304	0.836465	0.836335	0.835842	0.835555	0.835669	0.83621	0.835355	0.837481	0.83746
M. interjectum DSM 44064	0.836809	0.836094	0.836457	0.837217	0.838272	0.837455	0.837806	0.837967	0.837956	0.840158	0.839268	0.839044	0.8379	0.838425	0.838016	0.838618	0.837074	0.837895	0.834735	0.834818	0.836377	0.836528	0.836869	0.838983	0.83719	0.837696	0.839416	0.838976	0.838456	0.839939	0.838829	0.839107	0.83655	0.83891	0.83819	0.837643	0.838437	0.837328	0.837119	0.83651	0.836476	0.836808	0.835806	0.835333	0.835319	0.837272	0.836939	0.83657	0.836562
M. paraense DSM 46749	0.836482	0.836293	0.836999	0.83711	0.837248	0.838161	0.837937	0.838308	0.838746	0.840229	0.838369	0.838955	0.838808	0.838164	0.837882	0.837547	0.837482	0.837627	0.835699	0.833303	0.838473	0.838296	0.837304	0.838528	0.83664	0.839023	0.838946	0.838836	0.839374	0.839947	0.838623	0.838292	0.837324	0.838318	0.838897	0.838297	0.838168	0.836702	0.836344	0.838173	0.836034	0.83538	0.83486	0.835683	0.835635	0.838638	0.836476	0.838547	0.83854
M. alsiense CCUG 55640T	0.836598	0.836022	0.836944	0.837175	0.837698	0.838021	0.837221	0.836392	0.837202	0.839189	0.838679	0.839174	0.838167	0.837804	0.838078	0.83746	0.835843	0.836766	0.834093	0.834237	0.837755	0.837843	0.837296	0.838753	0.837262	0.83773	0.839044	0.837526	0.839413	0.838672	0.839016	0.838972	0.836483	0.839669	0.838262	0.837429	0.837552	0.838331	0.837983	0.836556	0.837063	0.83709	0.835607	0.835464	0.835475	0.838818	0.835406	0.837535	0.837528
M. palustre DSM 44572	0.839099	0.839017	0.838315	0.838295	0.839267	0.838534	0.837592	0.838276	0.837893	0.839854	0.839534	0.840359	0.840445	0.841005	0.839909	0.837601	0.836985	0.837193	0.835944	0.834263	0.839283	0.83935	0.838417	0.840378	0.837282	0.838472	0.838241	0.838384	0.838674	0.837876	0.838666	0.83853	0.836115	0.838571	0.838351	0.83754	0.83796	0.839295	0.838352	0.837483	0.836837	0.837366	0.836692	0.836495	0.836524	0.838362	0.838275	0.83819	0.838184
M. heidelbergense DSM 44471	0.836962	0.836502	0.836988	0.837825	0.838342	0.837927	0.837914	0.837062	0.83807	0.840159	0.8385	0.838356	0.838379	0.838925	0.837185	0.839083	0.836743	0.837815	0.836202	0.832815	0.838375	0.838417	0.837556	0.839502	0.837976	0.837283	0.838236	0.838761	0.838459	0.838212	0.838191	0.838137	0.836091	0.839214	0.839532	0.838889	0.839432	0.83942	0.839286	0.837063	0.836394	0.836748	0.836943	0.834477	0.834518	0.837365	0.836047	0.837864	0.837845
M. malmoense DSM 44163	0.836275	0.834813	0.834906	0.836872	0.835578	0.835491	0.836557	0.835502	0.835719	0.837563	0.837106	0.837246	0.837467	0.837875	0.837306	0.836892	0.835316	0.836219	0.833869	0.833717	0.836044	0.836154	0.83617	0.838236	0.835412	0.835577	0.836901	0.836866	0.836431	0.836319	0.836618	0.836692	0.835367	0.837144	0.836473	0.83602	0.83612	0.837574	0.837366	0.836039	0.833864	0.833477	0.833867	0.833847	0.833928	0.835253	0.835042	0.836676	0.83667
M. sp 012931	0.835106	0.834177	0.833859	0.835477	0.835466	0.834178	0.836127	0.834906	0.835048	0.8359	0.836603	0.83408	0.834386	0.834048	0.834294	0.835369	0.836274	0.833009	0.835261	0.830563	0.833753	0.833754	0.831724	0.834274	0.834649	0.836426	0.834895	0.834595	0.836646	0.836016	0.83582	0.836003	0.834707	0.836172	0.837776	0.836642	0.836775	0.835432	0.83559	0.835889	0.836008	0.835448	0.835559	0.834494	0.834378	0.83685	0.83552	0.83617	0.836161
M. pseudoshottsii DSM 45108	0.835438	0.836484	0.833707	0.837627	0.835817	0.834009	0.836385	0.835	0.835035	0.838307	0.838946	0.834278	0.834936	0.834344	0.834486	0.835771	0.836638	0.833887	0.836962	0.831326	0.833921	0.833889	0.831773	0.83432	0.835267	0.837069	0.841659	0.84137	0.8431	0.84252	0.870665	0.869746	0.838016	0.837381	0.840796	0.839599	0.837781	0.836029	0.836312	0.836136	0.837293	0.838257	0.836367	0.834932	0.835019	0.840413	0.836385	0.838889	0.838273
M. liflandii 128FXT	0.835357	0.835047	0.834318	0.835953	0.834839	0.833958	0.836357	0.835358	0.835244	0.835968	0.836156	0.834096	0.834467	0.834152	0.834181	0.835058	0.836514	0.832826	0.834515	0.829253	0.833491	0.833348	0.831474	0.834172	0.834809	0.836007	0.834285	0.834516	0.835672	0.836637	0.834901	0.835335	0.833758	0.836422	0.837545	0.836411	0.836488	0.835223	0.835267	0.835752	0.835698	0.835335	0.8353	0.834307	0.834392	0.836993	0.835431	0.836055	0.836046
M. ulcerans Agy99	0.834741	0.833865	0.832986	0.835996	0.835242	0.833594	0.835436	0.834446	0.833868	0.835269	0.834911	0.83359	0.833613	0.833918	0.834101	0.835686	0.837124	0.834701	0.835611	0.830534	0.834024	0.833817	0.831515	0.835003	0.834696	0.836735	0.835162	0.834929	0.835076	0.835014	0.834955	0.835411	0.834424	0.835456	0.836965	0.835653	0.836372	0.835796	0.834911	0.835518	0.836536	0.83498	0.835427	0.833976	0.834019	0.836445	0.835516	0.836399	0.836389
M. marinum M	0.836015	0.83607	0.834227	0.837025	0.835072	0.834082	0.8365	0.835897	0.836159	0.83539	0.835925	0.83405	0.834324	0.833066	0.833715	0.835369	0.836089	0.833478	0.834624	0.829317	0.833273	0.833291	0.831868	0.833519	0.834321	0.837072	0.834431	0.835187	0.835561	0.835849	0.835206	0.835532	0.83428	0.835651	0.836892	0.835661	0.836828	0.835411	0.83538	0.835793	0.836314	0.834765	0.836661	0.834472	0.83456	0.837626	0.836069	0.836777	0.836768
M. marinum CCUG 20998	0.834561	0.833834	0.832755	0.835138	0.833525	0.832965	0.834336	0.833378	0.833619	0.834402	0.834773	0.833144	0.833805	0.833524	0.83241	0.834517	0.835205	0.832186	0.833254	0.829599	0.832511	0.832377	0.83156	0.832704	0.833086	0.836119	0.834142	0.835512	0.834796	0.834845	0.834729	0.834728	0.832122	0.834554	0.834707	0.834695	0.833872	0.834654	0.834516	0.834223	0.834565	0.833469	0.833316	0.833471	0.833518	0.834805	0.834072	0.833888	0.833903
M. marinum 1218R	0.835383	0.83477	0.833391	0.83562	0.834179	0.833879	0.834757	0.833952	0.833518	0.834605	0.835109	0.83332	0.834437	0.833842	0.833025	0.835166	0.835769	0.832688	0.833492	0.829732	0.832871	0.832761	0.831482	0.833725	0.833528	0.836364	0.834696	0.835777	0.835932	0.835219	0.835539	0.835613	0.834357	0.83539	0.835531	0.83515	0.834415	0.835372	0.83521	0.83474	0.833725	0.833759	0.834461	0.833675	0.833679	0.834537	0.834779	0.833694	0.83373
M. kansasii ATCC 12478	0.832308	0.832027	0.83249	0.834148	0.8342	0.83429	0.834388	0.833924	0.832686	0.835456	0.833817	0.833989	0.834702	0.834153	0.834802	0.834035	0.83213	0.831493	0.831417	0.828694	0.835308	0.835222	0.832991	0.834026	0.833643	0.834045	0.833157	0.833018	0.832656	0.833618	0.833795	0.833781	0.832602	0.833682	0.835639	0.834451	0.834926	0.835282	0.834778	0.832885	0.832056	0.832079	0.832887	0.831886	0.83161	0.833301	0.832808	0.832885	0.832896
M. persicum AFPC-000227	0.831331	0.830713	0.832686	0.834338	0.833593	0.832958	0.83394	0.83223	0.834393	0.834784	0.834291	0.833005	0.834087	0.833755	0.834121	0.832459	0.831927	0.832552	0.831649	0.828318	0.833877	0.833942	0.832641	0.833879	0.833194	0.833457	0.832245	0.833584	0.832081	0.831156	0.832708	0.832589	0.830878	0.833287	0.833832	0.832907	0.833229	0.834959	0.834764	0.833342	0.831914	0.831907	0.832324	0.833227	0.833383	0.832233	0.833643	0.833347	0.833343
M. gastri Wayne	0.833492	0.833275	0.832109	0.832518	0.834669	0.83134	0.833356	0.832038	0.832989	0.834388	0.835274	0.833371	0.83436	0.834968	0.835174	0.833143	0.833192	0.833502	0.831686	0.82998	0.835171	0.835182	0.832888	0.834411	0.834557	0.835105	0.832765	0.832892	0.832096	0.831778	0.832962	0.832735	0.832535	0.835721	0.834541	0.833604	0.83412	0.8342	0.833534	0.834402	0.833465	0.833427	0.833814	0.833714	0.834884	0.834243	0.832924	0.834213	0.834221
M. bourgelatii DSM 45746	0.834645	0.834076	0.834632	0.835472	0.835559	0.835964	0.83664	0.836457	0.833604	0.835921	0.836741	0.836177	0.836804	0.835809	0.836362	0.834533	0.835336	0.834674	0.832375	0.832817	0.836672	0.836574	0.834181	0.837072	0.834909	0.837316	0.835976	0.835166	0.836991	0.836939	0.835871	0.836186	0.833217	0.836704	0.837392	0.836266	0.836951	0.83647	0.836666	0.835913	0.834687	0.834552	0.834345	0.836051	0.836186	0.835956	0.835057	0.837211	0.837208
M. intermedium DSM 44049	0.836454	0.836207	0.83605	0.83641	0.836034	0.836685	0.836526	0.835204	0.833993	0.837083	0.837712	0.836521	0.836823	0.835653	0.836256	0.835541	0.835465	0.834726	0.832362	0.833237	0.836081	0.836116	0.832995	0.838386	0.834446	0.836157	0.836324	0.836348	0.836351	0.836407	0.834698	0.834716	0.834456	0.836913	0.837562	0.836609	0.83789	0.835236	0.835202	0.833714	0.835192	0.834161	0.834534	0.835442	0.835597	0.835754	0.83549	0.837139	0.837136
M. gordonae DSM 44160	0.838516	0.83638	0.836544	0.83543	0.836183	0.834994	0.835882	0.834402	0.835196	0.835629	0.836472	0.835505	0.835192	0.835786	0.835393	0.835033	0.836854	0.835227	0.834416	0.834705	0.834223	0.834184	0.83396	0.835956	0.83707	0.838965	0.837322	0.836784	0.837108	0.835691	0.836906	0.836922	0.840643	0.83668	0.837277	0.836377	0.8371	0.837565	0.838145	0.837665	0.838208	0.836206	0.835218	0.835862	0.835692	0.837491	0.835685	0.83641	0.836404
M. asiaticum DSM 44297	0.838189	0.836141	0.835968	0.836934	0.835609	0.836996	0.836379	0.835554	0.835255	0.836019	0.83716	0.835273	0.836339	0.836634	0.835781	0.834918	0.833412	0.835487	0.834555	0.832205	0.833702	0.833815	0.833617	0.83651	0.835658	0.836193	0.836413	0.835834	0.837625	0.835509	0.835387	0.835395	0.835995	0.835764	0.835752	0.834757	0.834424	0.837891	0.838581	0.836661	0.836564	0.836369	0.833607	0.836119	0.836207	0.836465	0.835116	0.835913	0.835907
M. kubicae DSM 44627	0.837807	0.83618	0.835431	0.8365	0.836647	0.835752	0.836499	0.836716	0.836564	0.836931	0.836177	0.835284	0.836804	0.836305	0.836206	0.835859	0.834813	0.835207	0.833372	0.834078	0.835716	0.83556	0.833814	0.837739	0.835775	0.835384	0.836784	0.835852	0.837129	0.835191	0.835208	0.835461	0.834295	0.836361	0.837599	0.83683	0.836183	0.836642	0.836371	0.836762	0.836452	0.835828	0.834856	0.834883	0.834972	0.837251	0.836864	0.835335	0.835323
M. angelicum DSM 45057	0.835094	0.833974	0.83389	0.835528	0.83522	0.834741	0.83516	0.835217	0.834954	0.836431	0.836849	0.834581	0.836313	0.836714	0.835256	0.834963	0.834373	0.832611	0.832681	0.831792	0.83331	0.833384	0.832051	0.835227	0.835326	0.83529	0.835621	0.835453	0.836569	0.835825	0.833966	0.83372	0.834575	0.836621	0.834919	0.834582	0.834481	0.835895	0.836324	0.835465	0.835149	0.83604	0.834524	0.834322	0.834267	0.837164	0.834238	0.833369	0.833362
M. szulgai DSM 44166	0.835674	0.834025	0.83346	0.834719	0.834989	0.83468	0.836393	0.835003	0.833049	0.836012	0.83549	0.834992	0.836356	0.836566	0.83411	0.835693	0.834875	0.83464	0.833172	0.831945	0.834225	0.834194	0.831278	0.834602	0.83342	0.835599	0.835443	0.836211	0.835516	0.834907	0.834857	0.834715	0.834627	0.836556	0.836121	0.834754	0.834949	0.836609	0.836429	0.836516	0.83473	0.835349	0.834395	0.834412	0.834203	0.835267	0.836111	0.834377	0.834367
M. riyadhense DSM 45176	0.834398	0.833355	0.833906	0.833354	0.833753	0.832153	0.834765	0.835601	0.834515	0.834231	0.836011	0.833116	0.834445	0.834918	0.834843	0.833941	0.835857	0.835035	0.834164	0.832396	0.834634	0.834616	0.831504	0.833515	0.833212	0.836197	0.832472	0.833121	0.835042	0.835004	0.833297	0.832936	0.833583	0.835111	0.834301	0.833224	0.834651	0.835116	0.83496	0.834805	0.835054	0.834527	0.833686	0.833298	0.833382	0.834055	0.8335	0.832814	0.832809
M. pinnipedii ATCC BAA-688	0.83464	0.832909	0.831505	0.833459	0.832566	0.83214	0.831542	0.830571	0.831932	0.833528	0.832661	0.832125	0.834199	0.834148	0.833934	0.832625	0.832679	0.831951	0.829014	0.828519	0.832827	0.832908	0.830357	0.834491	0.832829	0.832418	0.832631	0.833446	0.833204	0.831649	0.831803	0.832029	0.830565	0.832363	0.833414	0.832292	0.833073	0.833573	0.831819	0.832328	0.831555	0.83251	0.832378	0.831988	0.832089	0.835201	0.833276	0.832239	0.832236
M. mungi BM22813	0.834569	0.832716	0.831384	0.833231	0.832893	0.831918	0.831426	0.830833	0.831537	0.833334	0.83256	0.832231	0.834162	0.834155	0.833777	0.832259	0.832988	0.832296	0.829356	0.828392	0.832776	0.832822	0.830505	0.834235	0.833186	0.832446	0.832765	0.833377	0.832862	0.831766	0.831664	0.831895	0.83037	0.832236	0.833482	0.832278	0.832936	0.832667	0.831862	0.831989	0.83139	0.832343	0.832381	0.831915	0.831958	0.835033	0.832894	0.83261	0.832607
M. bovis CCUG 37460	0.8347	0.832807	0.831139	0.833459	0.832803	0.832034	0.83159	0.830904	0.831705	0.833451	0.832847	0.832354	0.834127	0.834221	0.833634	0.832581	0.832735	0.831981	0.829143	0.828511	0.833047	0.833178	0.83133	0.833868	0.832699	0.832527	0.832528	0.832824	0.833093	0.831526	0.832217	0.832128	0.830042	0.832032	0.832831	0.831799	0.832528	0.832595	0.831661	0.831921	0.831179	0.83245	0.831952	0.831844	0.831885	0.835247	0.832829	0.832466	0.832463
M. africanum GM041182	0.834619	0.83263	0.831378	0.83322	0.832371	0.831799	0.831479	0.830824	0.83154	0.83337	0.832682	0.83229	0.83435	0.834268	0.833801	0.832125	0.832672	0.831673	0.828889	0.828289	0.832979	0.832993	0.830411	0.83386	0.832748	0.832396	0.832317	0.832926	0.832913	0.831498	0.831451	0.831642	0.83044	0.832015	0.833136	0.832109	0.832658	0.832527	0.831774	0.831985	0.831365	0.832589	0.832118	0.831871	0.831912	0.834986	0.833049	0.832239	0.832236
M. bovis AF212297	0.83467	0.832849	0.831432	0.833195	0.8325	0.831848	0.831576	0.830787	0.831664	0.833661	0.832802	0.832338	0.83431	0.834191	0.833587	0.832337	0.832666	0.831724	0.828919	0.82828	0.833244	0.833267	0.830384	0.834076	0.83269	0.832458	0.832361	0.833005	0.832939	0.831662	0.831663	0.831927	0.83043	0.832017	0.832916	0.831885	0.832818	0.83241	0.831586	0.832107	0.831135	0.832485	0.832173	0.831996	0.832036	0.835222	0.833022	0.832372	0.832369
M. caprae MB2	0.834881	0.833128	0.831704	0.833729	0.833193	0.832097	0.831581	0.831082	0.831677	0.833486	0.832813	0.832337	0.834465	0.834334	0.833862	0.832757	0.832694	0.83237	0.829115	0.828237	0.832969	0.833043	0.830497	0.834157	0.8329	0.83262	0.83265	0.833376	0.832787	0.831727	0.831722	0.831953	0.830733	0.83229	0.833464	0.832485	0.833152	0.832491	0.831668	0.831929	0.831459	0.832457	0.832257	0.831977	0.832076	0.835203	0.833027	0.832633	0.83263
M. orygis 112400015	0.834563	0.832599	0.831271	0.833066	0.832333	0.831847	0.831684	0.830594	0.831308	0.833436	0.83272	0.83214	0.834414	0.83422	0.833605	0.832377	0.83254	0.832014	0.828958	0.828197	0.83281	0.832897	0.831148	0.833872	0.832832	0.832321	0.832403	0.833097	0.832744	0.831726	0.831865	0.831806	0.829986	0.831991	0.833095	0.832076	0.832858	0.832527	0.831711	0.832308	0.831158	0.83234	0.832096	0.832055	0.832095	0.834734	0.832501	0.83251	0.832507
M. tuberculosis H37Rv	0.834927	0.832835	0.831462	0.833205	0.832569	0.831917	0.831634	0.830543	0.831633	0.833192	0.832542	0.832333	0.834051	0.834249	0.833901	0.832033	0.832956	0.831661	0.828772	0.828344	0.833002	0.833018	0.830412	0.834119	0.832749	0.83269	0.832524	0.83305	0.832946	0.831324	0.831424	0.831691	0.830368	0.83226	0.833762	0.832666	0.833133	0.833494	0.831605	0.832051	0.831815	0.832471	0.832635	0.832	0.832102	0.834804	0.833067	0.83223	0.832227
M. tuberculosis CDC1551	0.834718	0.833007	0.831403	0.833282	0.832537	0.831995	0.831547	0.830837	0.83173	0.833382	0.832898	0.832741	0.834177	0.834159	0.833812	0.832173	0.832858	0.832003	0.8289	0.828219	0.833035	0.83316	0.830419	0.833961	0.832792	0.832554	0.832455	0.832964	0.833196	0.83183	0.83165	0.831809	0.830665	0.832334	0.833408	0.832379	0.833029	0.83243	0.831697	0.831981	0.831339	0.832421	0.832726	0.832073	0.832113	0.835072	0.832715	0.832321	0.832318
M. canettii CIPT 140010059	0.834603	0.833049	0.831428	0.8328	0.832906	0.831801	0.831927	0.831249	0.831037	0.833777	0.83239	0.832409	0.83415	0.834065	0.833267	0.832332	0.832675	0.831544	0.829493	0.828638	0.833021	0.833024	0.830651	0.83419	0.831936	0.831921	0.831594	0.832618	0.832723	0.831145	0.831691	0.831809	0.83063	0.831939	0.832967	0.83174	0.833032	0.832791	0.831941	0.832687	0.83134	0.832593	0.83234	0.831335	0.831397	0.83485	0.833223	0.831931	0.831929
M. shinjukuense DSM 45663	0.832946	0.83386	0.833277	0.831898	0.834202	0.832885	0.833834	0.833264	0.831831	0.834636	0.834674	0.834325	0.834924	0.835365	0.835461	0.834247	0.833518	0.83319	0.831691	0.830211	0.834324	0.834465	0.833832	0.834999	0.835794	0.8354	0.834072	0.834534	0.834516	0.833471	0.833232	0.833125	0.832388	0.833173	0.833437	0.832926	0.834058	0.83451	0.833904	0.833231	0.833857	0.833148	0.831807	0.831703	0.831832	0.83379	0.833055	0.835094	0.835083
M. lacus DSM 44577	0.834283	0.832462	0.832298	0.832758	0.834207	0.834983	0.834015	0.834499	0.833723	0.836309	0.835549	0.834591	0.835494	0.836372	0.836699	0.835233	0.833609	0.832712	0.833522	0.830225	0.834493	0.834613	0.833729	0.836025	0.834226	0.83455	0.834833	0.835441	0.835478	0.833327	0.833648	0.83355	0.833931	0.834665	0.834821	0.834075	0.834436	0.834767	0.833512	0.834293	0.834626	0.834175	0.830615	0.831278	0.831403	0.834754	0.834578	0.834537	0.834527
M. leprae TN	0.827335	0.824469	0.830327	0.835465	0.831115	0.833347	0.835798	0.832578	0.83285	0.829738	0.835764	0.834517	0.835141	0.834189	0.83367	0.838547	0.831608	0.831408	0.831818	0.829581	0.830785	0.830635	0.824842	0.832089	0.830641	0.837382	0.834285	0.833058	0.836868	0.835651	0.837568	0.836476	0.835789	0.834673	0.83632	0.831564	0.835481	0.832646	0.833663	0.835198	0.838089	0.838886	0.835879	0.830715	0.830768	0.834367	0.83734	0.832419	0.832419
M. lepromatosis FJ 924	0.837214	0.833289	0.834704	0.833755	0.836011	0.839005	0.835875	0.831632	0.831239	0.834398	0.838147	0.834739	0.834953	0.833761	0.831527	0.835389	0.833407	0.833421	0.832362	0.82738	0.835805	0.83512	0.827782	0.837046	0.837478	0.837718	0.83586	0.834662	0.836869	0.838589	0.834632	0.832869	0.839933	0.835851	0.837102	0.831785	0.836262	0.836793	0.839722	0.832706	0.840582	0.838273	0.833651	0.834715	0.834461	0.833063	0.841583	0.837073	0.837073
M. haemophilum DSM 44634	0.835581	0.835232	0.834691	0.836383	0.836638	0.834256	0.833567	0.831517	0.834346	0.835077	0.834987	0.835145	0.836476	0.83611	0.834845	0.834987	0.837106	0.835734	0.83239	0.832106	0.832779	0.832866	0.832557	0.835375	0.832109	0.836149	0.834054	0.835267	0.834451	0.836293	0.834244	0.833936	0.83409	0.836739	0.836848	0.835309	0.836206	0.835002	0.835495	0.833585	0.832796	0.83309	0.835403	0.831016	0.831177	0.834603	0.832267	0.833201	0.833194
M. haemophilum UC4	0.835161	0.835221	0.834526	0.835733	0.836884	0.834186	0.833467	0.831913	0.833758	0.835841	0.834843	0.834661	0.83717	0.836151	0.83508	0.834248	0.836333	0.835856	0.832819	0.830996	0.832518	0.832635	0.830926	0.835536	0.832739	0.835707	0.833859	0.834157	0.834531	0.834862	0.834511	0.83432	0.833783	0.836035	0.837019	0.835501	0.835597	0.834332	0.834659	0.833624	0.833793	0.833193	0.834531	0.830702	0.830862	0.83543	0.832918	0.832762	0.832755
M. noviomagense DSM 45145	0.831476	0.831377	0.83134	0.832206	0.832523	0.832308	0.833764	0.832161	0.830791	0.83306	0.833361	0.832428	0.833123	0.833084	0.84155	0.831627	0.833054	0.830469	0.829556	0.827995	0.833998	0.833789	0.833342	0.834692	0.832099	0.831612	0.831433	0.831859	0.831582	0.831566	0.832291	0.832318	0.829638	0.83275	0.83364	0.832362	0.832994	0.832354	0.830968	0.830808	0.830972	0.83001	0.830107	0.830079	0.829789	0.832394	0.831043	0.831621	0.831614
M. heckeshornense DSM 44428	0.830854	0.830988	0.832025	0.8319	0.831407	0.829686	0.830837	0.832486	0.83102	0.832311	0.832718	0.832966	0.832596	0.833962	0.834035	0.832331	0.830288	0.829825	0.828823	0.828839	0.832807	0.832927	0.832577	0.833803	0.831709	0.830626	0.831228	0.830356	0.83123	0.830761	0.83046	0.830444	0.829089	0.831896	0.831338	0.830341	0.830802	0.83334	0.830897	0.831927	0.829267	0.828246	0.831174	0.828086	0.82824	0.8306	0.832764	0.830493	0.830483
M. heckeshornense RLE	0.830966	0.831041	0.832162	0.831967	0.831491	0.8295	0.830991	0.832579	0.830345	0.832206	0.832894	0.833661	0.832461	0.833958	0.833893	0.832423	0.830393	0.829843	0.828901	0.828893	0.832652	0.832746	0.832396	0.833994	0.831727	0.830595	0.83119	0.830263	0.831217	0.830531	0.830334	0.830395	0.829259	0.832121	0.831321	0.830318	0.830766	0.833391	0.831143	0.832202	0.828878	0.828328	0.831508	0.828037	0.828146	0.829996	0.831216	0.830474	0.830463
M. xenopi RIVM 700367	0.831503	0.832234	0.832745	0.831569	0.830465	0.829839	0.831397	0.831271	0.831093	0.832809	0.833452	0.83248	0.8328	0.833405	0.832284	0.831676	0.831755	0.831067	0.828636	0.828544	0.832214	0.831999	0.832444	0.833941	0.83203	0.831316	0.830907	0.829743	0.830204	0.830608	0.831375	0.831397	0.829983	0.832562	0.831669	0.830713	0.832204	0.833064	0.831263	0.832011	0.831273	0.83007	0.830028	0.830193	0.830232	0.830518	0.831021	0.830135	0.830124
M. celatum DSM 44243	0.834045	0.834586	0.834963	0.835731	0.835927	0.835212	0.834935	0.83468	0.835306	0.837007	0.835731	0.83559	0.834823	0.835892	0.835435	0.834958	0.835356	0.834508	0.8319	0.831861	0.836722	0.836321	0.835204	0.836462	0.834668	0.835616	0.835268	0.833462	0.834727	0.834666	0.834514	0.834654	0.833883	0.835154	0.835422	0.834985	0.835965	0.840053	0.835769	0.834769	0.834185	0.834002	0.832431	0.833013	0.832972	0.834646	0.834398	0.836253	0.836249
M. branderi DSM 44624	0.835103	0.834967	0.835309	0.835078	0.835621	0.83477	0.836504	0.834605	0.834971	0.836183	0.835932	0.835992	0.835439	0.836516	0.836351	0.83539	0.834385	0.834819	0.8332	0.832536	0.835469	0.83527	0.834584	0.837107	0.833839	0.835432	0.83636	0.83641	0.836125	0.835813	0.834818	0.834963	0.835357	0.836651	0.835562	0.834943	0.835888	0.839536	0.835507	0.834919	0.834728	0.834626	0.833645	0.83349	0.833224	0.835857	0.835498	0.836715	0.836383
M. kyorinense KUM 060204T	0.834886	0.835098	0.83464	0.835536	0.835878	0.835042	0.836807	0.83595	0.835645	0.835926	0.836882	0.836279	0.836004	0.835891	0.834629	0.835787	0.835313	0.835842	0.832901	0.831222	0.836899	0.836577	0.835429	0.837901	0.834332	0.835369	0.835546	0.835835	0.834928	0.83535	0.835478	0.8352	0.834442	0.836536	0.835019	0.834651	0.834658	0.83995	0.836121	0.834835	0.83422	0.834229	0.833417	0.832326	0.832345	0.834298	0.834798	0.835022	0.834915
M. shimoidei DSM 44152	0.832164	0.832728	0.832815	0.839797	0.839837	0.832786	0.834217	0.833757	0.833016	0.833654	0.833959	0.834433	0.834322	0.834601	0.83347	0.832269	0.832934	0.831988	0.831073	0.828781	0.836146	0.836028	0.832042	0.834136	0.831992	0.831988	0.833333	0.832102	0.832	0.833314	0.833837	0.833843	0.833178	0.833421	0.833059	0.831963	0.833206	0.932638	0.832057	0.832893	0.832382	0.831903	0.832441	0.831119	0.830676	0.831589	0.831406	0.832826	0.832643
M. fragae DSM 45731	0.833223	0.832436	0.833043	0.834115	0.83414	0.83367	0.83525	0.834862	0.836246	0.835067	0.834129	0.834513	0.834323	0.834615	0.834167	0.8333	0.833047	0.834938	0.833915	0.829965	0.833601	0.833187	0.832713	0.835978	0.833116	0.833851	0.835031	0.833753	0.834578	0.835081	0.834948	0.834883	0.83372	0.834675	0.83473	0.833588	0.834505	0.837497	0.834378	0.831806	0.833157	0.832965	0.832598	0.832809	0.83254	0.833868	0.834074	0.83524	0.834764
M. cookii DSM 43922	0.836076	0.835525	0.835984	0.83747	0.836899	0.835731	0.837324	0.836774	0.835502	0.836537	0.836311	0.835508	0.835857	0.836495	0.834904	0.835546	0.835879	0.835552	0.835991	0.833914	0.835353	0.835358	0.833934	0.837178	0.83568	0.836204	0.836993	0.836409	0.83697	0.836327	0.836064	0.835974	0.833953	0.836446	0.835964	0.835209	0.835615	0.836937	0.837101	0.83639	0.836974	0.835967	0.836408	0.83426	0.834339	0.836732	0.837009	0.834553	0.83453
M. arupense DSM 44942	0.836688	0.838282	0.835948	0.837968	0.837304	0.837034	0.835544	0.83608	0.836922	0.836095	0.838338	0.836052	0.834703	0.835697	0.835489	0.837178	0.836429	0.834364	0.836047	0.832314	0.834889	0.834993	0.833598	0.834489	0.837022	0.837953	0.835397	0.836706	0.848437	0.835637	0.837723	0.837549	0.83626	0.837805	0.836241	0.835999	0.837304	0.836281	0.836817	0.840487	0.836838	0.836127	0.837421	0.83518	0.835224	0.837965	0.836853	0.838595	0.838
M. arupense GUC1	0.836872	0.838227	0.835895	0.838306	0.837273	0.837237	0.835519	0.836331	0.836812	0.835894	0.83792	0.835848	0.834674	0.835736	0.835269	0.837073	0.836232	0.83436	0.835971	0.832185	0.834897	0.834951	0.833547	0.834496	0.836771	0.837922	0.835229	0.836715	0.848315	0.835452	0.837699	0.837491	0.836062	0.837769	0.836476	0.836018	0.837577	0.836766	0.836629	0.840365	0.836885	0.83616	0.837366	0.835537	0.835683	0.838008	0.836701	0.838408	0.837812
M. sp UM Kg17	0.837338	0.838284	0.836803	0.838193	0.836867	0.838514	0.835524	0.836939	0.835206	0.835257	0.83895	0.836694	0.834656	0.835896	0.835931	0.837238	0.836145	0.835177	0.835793	0.832074	0.835124	0.835279	0.833201	0.834115	0.837735	0.837499	0.835891	0.836579	0.836844	0.836204	0.837999	0.838013	0.836865	0.837651	0.836794	0.836199	0.837298	0.836651	0.837149	0.840505	0.837177	0.837091	0.838448	0.835248	0.835234	0.837075	0.834988	0.836766	0.836493
M. minnesotense DSM 45633	0.837626	0.838288	0.837816	0.838314	0.83717	0.836959	0.835954	0.834499	0.835567	0.835512	0.838964	0.835457	0.836824	0.836906	0.836068	0.836855	0.862072	0.907028	0.84181	0.84187	0.833926	0.834006	0.832452	0.834133	0.836396	0.835357	0.835383	0.834559	0.835781	0.835835	0.83629	0.836282	0.837242	0.837803	0.838279	0.837981	0.836869	0.836779	0.837488	0.839644	0.837306	0.838822	0.83774	0.835611	0.835491	0.83715	0.834798	0.836049	0.83542
M. nonchromogenicum DSM 44164	0.835989	0.836235	0.835898	0.836968	0.837378	0.835777	0.839708	0.837498	0.83727	0.837635	0.837874	0.839083	0.836895	0.83888	0.836341	0.837536	0.837704	0.837416	0.835457	0.834528	0.835541	0.835499	0.835646	0.835635	0.838072	0.836375	0.837717	0.837745	0.836863	0.837355	0.838562	0.838571	0.8379	0.838452	0.840397	0.839172	0.839814	0.838211	0.83861	0.840665	0.83839	0.837869	0.836562	0.836045	0.836096	0.837961	0.835461	0.838761	0.838734
M. virginiense GF75	0.835057	0.836184	0.834636	0.837066	0.83627	0.835477	0.835951	0.8359	0.836207	0.836683	0.836916	0.837521	0.835608	0.836632	0.835372	0.835034	0.835012	0.83253	0.834352	0.831602	0.834318	0.834219	0.833745	0.833953	0.836271	0.836852	0.83452	0.836151	0.837744	0.836679	0.836572	0.836691	0.83724	0.83794	0.83586	0.834886	0.836971	0.837141	0.837554	0.837526	0.837161	0.835975	0.836667	0.835106	0.835162	0.836043	0.836959	0.836241	0.836216
M. icosiumassiliensis 8WA6	0.834566	0.835186	0.835838	0.836078	0.837784	0.83644	0.836188	0.835054	0.83486	0.83535	0.837427	0.836961	0.833867	0.835363	0.835573	0.835691	0.836114	0.833154	0.834114	0.833277	0.835144	0.83484	0.833733	0.833388	0.83528	0.83553	0.835033	0.836028	0.835288	0.837462	0.836999	0.836569	0.836969	0.837912	0.838171	0.838014	0.838427	0.837473	0.837749	0.839913	0.83683	0.837404	0.83599	0.835658	0.835693	0.836479	0.836701	0.836553	0.836524
M. heraklionense Davo	0.838173	0.837289	0.836277	0.837785	0.835649	0.836898	0.837018	0.835358	0.834403	0.838536	0.83808	0.838599	0.835402	0.837056	0.837125	0.836536	0.836399	0.834959	0.834072	0.832487	0.835415	0.835349	0.834938	0.834429	0.836008	0.836475	0.836723	0.836616	0.835746	0.836029	0.835568	0.835521	0.838135	0.838241	0.83793	0.837209	0.837865	0.837088	0.837468	0.83909	0.837335	0.837042	0.836111	0.836593	0.836627	0.835034	0.835106	0.836342	0.836323
M. hiberniae DSM 44241	0.835123	0.835958	0.834862	0.835845	0.837245	0.837153	0.835573	0.835591	0.834308	0.837715	0.837035	0.836711	0.8358	0.835843	0.83557	0.83572	0.834985	0.834435	0.832497	0.832597	0.83519	0.835363	0.833741	0.834485	0.835256	0.836291	0.836853	0.837293	0.837558	0.837788	0.836433	0.836202	0.836078	0.838467	0.836084	0.835168	0.835737	0.836644	0.836764	0.837365	0.836763	0.83774	0.834741	0.835292	0.835379	0.835689	0.834345	0.836976	0.836949
M. engbaekii ATCC 27353	0.835271	0.835097	0.834943	0.836819	0.83712	0.837031	0.83707	0.835867	0.836441	0.837165	0.837761	0.838365	0.836841	0.83698	0.837052	0.835657	0.835447	0.835033	0.83316	0.833935	0.834971	0.835047	0.834435	0.834711	0.836154	0.837161	0.836256	0.837921	0.837556	0.837532	0.837353	0.83701	0.836046	0.83864	0.837161	0.836468	0.836946	0.837814	0.838197	0.836825	0.83931	0.83726	0.836664	0.834522	0.834805	0.835175	0.836297	0.836208	0.836433
M. longobardum DSM 45394	0.835607	0.83635	0.83549	0.836388	0.836514	0.837387	0.837008	0.836763	0.83672	0.837297	0.836484	0.8378	0.836978	0.838749	0.836882	0.836557	0.834244	0.834391	0.835512	0.833779	0.836045	0.836053	0.835112	0.834946	0.836562	0.836221	0.836706	0.837488	0.837399	0.83779	0.836372	0.836493	0.836464	0.838187	0.837303	0.836505	0.837864	0.836521	0.837238	0.839085	0.836588	0.836007	0.838156	0.835963	0.83608	0.836975	0.836384	0.838423	0.837994
M. kumamotonense DSM 45093	0.83672	0.845761	0.835534	0.848544	0.837069	0.834992	0.836213	0.835072	0.837424	0.836225	0.837184	0.838582	0.836845	0.837025	0.835533	0.835997	0.835115	0.833335	0.836514	0.831503	0.836716	0.836912	0.834632	0.83556	0.836467	0.843684	0.836549	0.836471	0.842533	0.837533	0.845079	0.844878	0.837952	0.837047	0.83753	0.836716	0.846623	0.836464	0.836963	0.837179	0.838945	0.836487	0.850037	0.836292	0.836286	0.845128	0.838548	0.845016	0.844656
M. terrae DSM 43227	0.835691	0.8349	0.836442	0.836046	0.837151	0.835061	0.83469	0.83544	0.850062	0.835073	0.836491	0.836893	0.835877	0.836867	0.836108	0.835858	0.833776	0.835662	0.833818	0.833585	0.835889	0.835898	0.834634	0.834677	0.835407	0.835596	0.836405	0.835986	0.836058	0.835175	0.835608	0.835769	0.836189	0.836228	0.838094	0.837678	0.838046	0.836333	0.836566	0.837195	0.848481	0.835206	0.836272	0.833516	0.833501	0.834212	0.846445	0.835927	0.835482
M. algericum DSM 45454	0.836602	0.836411	0.835163	0.836455	0.83675	0.836525	0.835926	0.835669	0.835292	0.836934	0.836993	0.83635	0.835537	0.836089	0.835409	0.83585	0.835917	0.834376	0.835617	0.83178	0.836445	0.83652	0.834366	0.836209	0.835892	0.837064	0.83547	0.835828	0.836756	0.836587	0.836102	0.835945	0.835844	0.837489	0.836338	0.835667	0.836094	0.837613	0.838245	0.836064	0.836829	0.83734	0.834585	0.835163	0.835197	0.834267	0.834547	0.834831	0.834396
M. sp JDM601	0.835702	0.834981	0.834121	0.835226	0.834959	0.835433	0.835821	0.835189	0.834799	0.836452	0.836448	0.834996	0.835573	0.835852	0.834914	0.835343	0.833854	0.834098	0.833823	0.831584	0.835455	0.835583	0.833962	0.834511	0.834968	0.837179	0.834651	0.835237	0.835518	0.836331	0.835818	0.835784	0.833662	0.836699	0.836159	0.835851	0.835866	0.837693	0.837454	0.835748	0.835667	0.835153	0.834055	0.833732	0.833943	0.83443	0.833967	0.834713	0.834704
M. senuense DSM 44999	0.836596	0.835224	0.834969	0.836661	0.837235	0.836399	0.835369	0.833898	0.834688	0.836639	0.83645	0.837748	0.83645	0.836576	0.836384	0.835597	0.835535	0.833579	0.834151	0.833692	0.836506	0.836498	0.834343	0.835016	0.835887	0.836653	0.83607	0.83548	0.837092	0.837663	0.835236	0.835275	0.834962	0.838064	0.837058	0.83629	0.83794	0.836515	0.83681	0.835839	0.836704	0.83687	0.835185	0.834305	0.834334	0.836137	0.835426	0.83581	0.835401
M. koreense DSM 45576	0.834035	0.847674	0.834089	0.846378	0.833953	0.834891	0.835563	0.835211	0.834478	0.834479	0.836352	0.836211	0.835973	0.836207	0.834608	0.836052	0.833753	0.833988	0.83366	0.83473	0.836549	0.836622	0.8346	0.833592	0.835927	0.844602	0.836135	0.834881	0.844316	0.835562	0.845296	0.845164	0.832733	0.836389	0.836761	0.83609	0.850612	0.835922	0.836312	0.834077	0.834153	0.833265	0.852399	0.833991	0.833999	0.844305	0.844949	0.845994	0.845987
M. parakoreense DSM 45575	0.834556	0.847028	0.833063	0.847599	0.834192	0.83507	0.835153	0.834052	0.832287	0.834437	0.834815	0.835329	0.835395	0.835191	0.833949	0.835748	0.832942	0.833994	0.831707	0.833188	0.836568	0.836286	0.833887	0.834242	0.835339	0.844368	0.834839	0.834881	0.842242	0.834907	0.843271	0.842944	0.834535	0.835314	0.834511	0.833669	0.847225	0.834635	0.835174	0.834641	0.834183	0.833952	0.850842	0.831584	0.831555	0.844623	0.874316	0.844437	0.844433
M. triviale DSM 44153	0.83653	0.836109	0.835707	0.83732	0.838945	0.83636	0.838561	0.836891	0.837178	0.838416	0.838889	0.838305	0.838503	0.838382	0.837327	0.836974	0.833847	0.836704	0.833468	0.833604	0.838599	0.838616	0.836289	0.835181	0.837553	0.837264	0.836254	0.836009	0.836994	0.836365	0.837223	0.837071	0.835995	0.838	0.837242	0.836511	0.837323	0.838447	0.838725	0.836902	0.835723	0.83657	0.833707	0.834553	0.83464	0.836399	0.837744	0.836634	0.836678
M. sp H110	0.841055	0.846121	0.849844	0.846623	0.840551	0.839578	0.838294	0.840425	0.840407	0.840087	0.842255	0.838948	0.838396	0.837921	0.839241	0.8403	0.842758	0.84242	0.843477	0.841559	0.835362	0.835032	0.832238	0.840215	0.841719	0.841308	0.841596	0.840939	0.863083	0.847802	0.841833	0.842016	0.841717	0.84057	0.845221	0.843671	0.843013	0.843358	0.843221	0.842036	0.851465	0.847285	0.845954	0.8398	0.839809	0.840077	0.840276	0.84293	0.84293
M. sp HXXIII	0.840889	0.845851	0.849636	0.846547	0.840335	0.839578	0.838206	0.840278	0.840407	0.839806	0.842133	0.839008	0.837696	0.837076	0.839241	0.840388	0.842641	0.842374	0.84349	0.841598	0.835274	0.834961	0.832232	0.840115	0.841706	0.84119	0.84164	0.841005	0.863096	0.84778	0.841861	0.842044	0.841787	0.840718	0.845117	0.843571	0.84299	0.842344	0.843185	0.841806	0.851477	0.847458	0.845719	0.839894	0.839957	0.840339	0.840224	0.842903	0.842903
M. chelonae subsp chelonae DSM 43804	0.84226	0.841124	0.838773	0.83956	0.841479	0.838815	0.837264	0.837925	0.83877	0.840685	0.839716	0.838726	0.838301	0.838152	0.838769	0.839007	0.839204	0.840715	0.840969	0.836807	0.834118	0.833947	0.83174	0.838427	0.840624	0.842115	0.839621	0.84057	0.840678	0.842575	0.841439	0.84198	0.843504	0.840808	0.843409	0.84189	0.843284	0.842585	0.843556	0.841442	0.840484	0.840277	0.840332	0.839601	0.839505	0.842095	0.840241	0.841076	0.841077
M. stephanolepidis NJB 0901	0.840725	0.840398	0.838054	0.839602	0.839032	0.840975	0.837419	0.837697	0.837609	0.838653	0.8392	0.838632	0.837237	0.835265	0.837613	0.839317	0.840717	0.840598	0.841579	0.838431	0.835413	0.835116	0.834091	0.836468	0.84031	0.840531	0.838998	0.839737	0.838878	0.841024	0.839866	0.839754	0.840805	0.840482	0.842166	0.840012	0.842049	0.841051	0.841412	0.842923	0.841966	0.841323	0.841402	0.840721	0.84069	0.840281	0.839879	0.839787	0.839787
M. salmoniphilum DSM 43276	0.839033	0.8386	0.838038	0.83903	0.840213	0.837846	0.835518	0.835928	0.836787	0.837439	0.839373	0.838852	0.833906	0.835775	0.836474	0.835765	0.837567	0.836952	0.844447	0.83744	0.834916	0.835002	0.833912	0.835587	0.838429	0.84026	0.838162	0.837715	0.839778	0.839543	0.838966	0.839252	0.839452	0.839053	0.841058	0.8393	0.840693	0.841719	0.842088	0.841332	0.840746	0.839861	0.840646	0.841843	0.841849	0.84205	0.839535	0.840163	0.840116
M. sp EPM 10906	0.840082	0.840523	0.838177	0.840318	0.840758	0.838888	0.835333	0.838098	0.836013	0.840796	0.841003	0.838232	0.836197	0.836801	0.836128	0.838998	0.840356	0.839934	0.840315	0.838165	0.834945	0.834908	0.834582	0.837631	0.837739	0.841162	0.839981	0.840155	0.840546	0.839794	0.840376	0.84041	0.840818	0.842024	0.8429	0.84186	0.842463	0.842569	0.843791	0.842406	0.839528	0.840609	0.841752	0.842529	0.842461	0.838813	0.838016	0.83834	0.838303
M. saopaulense CCUG 66554	0.839643	0.860927	0.837703	0.867443	0.840671	0.840039	0.834676	0.838731	0.836217	0.840686	0.840945	0.838616	0.835974	0.836419	0.836018	0.838931	0.840721	0.840091	0.840278	0.838066	0.835803	0.835701	0.834566	0.837791	0.837937	0.855704	0.84007	0.839965	0.853331	0.840575	0.85862	0.857818	0.840908	0.843058	0.843502	0.842233	0.861668	0.84266	0.843693	0.842357	0.840717	0.841124	0.867907	0.842885	0.842753	0.855472	0.838639	0.859865	0.859839
M. franklinii DSM 45524	0.842212	0.840165	0.844505	0.837352	0.841522	0.84144	0.839315	0.838366	0.87133	0.839882	0.84176	0.837711	0.838853	0.841318	0.839312	0.838424	0.840866	0.841846	0.842916	0.837068	0.837233	0.837128	0.833311	0.837373	0.840065	0.841772	0.841307	0.841603	0.840061	0.841061	0.839936	0.840098	0.842618	0.840768	0.849984	0.848301	0.847114	0.842659	0.842849	0.844434	0.873831	0.843533	0.844987	0.843391	0.843367	0.841686	0.86027	0.839451	0.839422
M. immunogenum DSM 45595	0.841259	0.865413	0.84075	0.882317	0.839895	0.840269	0.838535	0.839748	0.837967	0.840443	0.840088	0.837698	0.83724	0.839589	0.838581	0.839579	0.839683	0.839663	0.840434	0.838958	0.836749	0.83672	0.834201	0.837106	0.842953	0.860188	0.842712	0.841932	0.855675	0.841836	0.85966	0.859617	0.842674	0.843723	0.842894	0.841425	0.86431	0.84413	0.843708	0.842689	0.840802	0.841249	0.875431	0.842948	0.842971	0.860858	0.842271	0.869534	0.869576
M. massiliense GO 06	0.840685	0.839377	0.841668	0.841518	0.840169	0.84047	0.838797	0.840314	0.838815	0.841587	0.840009	0.837563	0.838611	0.838429	0.840314	0.839589	0.841802	0.840569	0.840123	0.836819	0.836793	0.836842	0.834362	0.839507	0.842356	0.841258	0.841894	0.840859	0.841648	0.840976	0.841888	0.841349	0.840925	0.842518	0.841037	0.839276	0.840981	0.843334	0.843851	0.842494	0.842678	0.842855	0.842131	0.841429	0.841334	0.840899	0.840484	0.842046	0.84207
M. abscessus subsp bolletii 50594	0.839706	0.839535	0.842062	0.843239	0.840031	0.839304	0.838729	0.839644	0.838207	0.841199	0.840624	0.837746	0.838646	0.837666	0.840288	0.838846	0.841203	0.841172	0.839806	0.835158	0.836989	0.836897	0.833515	0.840174	0.842313	0.83989	0.841098	0.841631	0.841678	0.841564	0.842574	0.84213	0.840826	0.841931	0.840532	0.839213	0.840898	0.842844	0.843144	0.842229	0.845187	0.843902	0.840432	0.841182	0.841267	0.840653	0.838719	0.841598	0.841626
M. abscessus	0.840344	0.867175	0.840149	0.872133	0.839098	0.839457	0.838153	0.837941	0.837286	0.841807	0.839762	0.83799	0.837224	0.837136	0.839274	0.838315	0.840909	0.840664	0.840085	0.835724	0.83616	0.836165	0.834446	0.83973	0.840298	0.858381	0.84234	0.842235	0.855099	0.843043	0.862355	0.862175	0.838804	0.841735	0.840101	0.838652	0.861611	0.841338	0.842325	0.840478	0.841327	0.841724	0.874047	0.8407	0.840696	0.858042	0.840796	0.86869	0.868737
Hoyosella subflava DQS3-9A1	0.842559	0.835342	0.835973	0.834799	0.846635	0.842869	0.8447	0.83876	0.834533	0.839174	0.835094	0.837237	0.839314	0.835042	0.837421	0.836284	0.83504	0.835057	0.838728	0.82674	0.837469	0.836486	0.820785	0.833994	0.843927	0.837917	0.83882	0.837569	0.837756	0.836957	0.838256	0.836682	0.834865	0.835277	0.835451	0.828025	0.836032	0.833862	0.834223	0.837536	0.835834	0.83695	0.839324	0.835987	0.83509	0.8384	0.842003	0.829885	0.829885
[truncated: 197 more columns]

## Sheet: Table S5a,b,c
Table S5a. Plasmids detected in newly sequenced mycobacterial genomes based on the RAW reads using the approach of PlasmidSPAdes.
Plasmid assemblies								Information related to the SPAdes_plasmid against PLSDB database hits
Organism	Short names	Contigs	Bases	Genes	CDS	SPAdesa	cBARa	Plasmid accession	Topology	Identity	Plasmid length (bp)	Plasmid name
Mycobacterium algericum DSM45454	pMalg	1	54291	75	75	NEW	Plasmid
Mycobacterium barrassiae CCUG50398T	pMbar	1	24469	26	26	NEW	Chromosome
Mycobacterium boenickei DSM44677	pMboe	1	21984	23	23	Known	Chromosome	NZ_AP022580.1	circular	0.999952	21984	Mycolicibacterium boenickei strain JCM 15653 plasmid pJCM15653, complete sequence
Mycobacterium chlorophenolicum DSM43826	pMchl	1	23596	27	27	Known	Plasmid	NZ_CP063323.1	circular	0.999618	23599	Mycobacteroides abscessus subsp. abscessus strain GD25 plasmid pGD25-3, complete sequence
Mycobacterium cosmeticum DSM44829	pMcos	1	27007	30	30	NEW	Plasmid
Mycobacterium crocinum DSM45433	pMcro	1	18460	22	22	NEW	Chromosome
Mycobacterium fortuitum subsp. fortuitum DSM43077	pMfor	1	17211	21	21	NEW	Plasmid
Mycobacterium gadium DSM44077	pMgad	1	23335	28	28	Known	Plasmid	NC_010604.1	circular	0.998941	23317	Mycobacterium marinum M plasmid pMM23, complete sequence
Mycobacterium gordonae DSM44160	pMgor	1	18686	24	24	NEW	Plasmid
Mycobacterium hackensackense DSM44833	pMhac	1	23012	26	26	NEW	Plasmid
Mycobacterium chimaera DSM44623	pMint	1	39234	30	30	Known	Chromosome	NZ_AP020328.1	circular	0.999857	39206	Mycobacterium avium subsp. hominissuis strain JP-H-1 plasmid p2-JPH1, complete sequence
Mycobacterium komossense DSM44078	pMkom	1	23463	28	28	NEW	Plasmid
Mycobacterium marseillense DSM45437	pMmar	1	17972	21	21	Known	Chromosome	NZ_AP022585.1	circular	1	17972	Mycobacterium marseillense strain JCM 17324 plasmid pJCM17324, complete sequence
Mycobacterium monacense DSM44395	pMmon	1	20912	22	22	NEW	Plasmid
Mycobacterium moriokaense DSM44221	pMmor	1	23463	28	28	NEW	Plasmid
Mycobacterium nebraskense DSM44803	pMneb	1	15844	18	18	NEW	Plasmid
Mycobacterium parakoreense DSM45575	pMpar	1	14660	17	17	NEW	Plasmid
Mycobacterium peregrinum DSM43271	pMper	1	22116	24	24	NEW	Plasmid
Mycobacterium scrofulaceum DSM43992	pMscr	1	20563	19	19	Known	Plasmid	NZ_AP024246.1	circular	0.991563	24567	Mycobacterium intracellulare strain M006 plasmid pM006, complete sequence
Mycobacterium septicum DSM44393	pMsep	1	22116	24	24	NEW	Plasmid
a. The cBAR tool was used to verify the SPAdes assignments.
Table S5b : List of Identified plasmid sequences among 197 genomes based on the PLSDB database using the Mash tool “mash screen” .
Organism	Short names							Plasmid accession	Topology	Identity	Plasmid Length (bp)	Plasmid hit name
M.alvei_CCUG_37585T	MALVCCUG37585T_04152016							NZ_AP022566.1	circular	1	304163	Mycolicibacterium alvei strain JCM 12272 plasmid pJCM12272, complete sequence
M.arabiense_DSM45768	MARA-DSM45768DSM45768_04162016							NZ_AP022592.1	circular	0.999761	434050	Mycolicibacterium arabiense strain JCM 18538 plasmid pJCM18538, complete sequence
M.aubagnense_DSM45150	MAUBDSM45150_04152016							NZ_AP022578.1	circular	0.999522	266447	Mycolicibacterium aubagnense strain JCM 15296 plasmid pJCM15296, complete sequence
M.branderi_DSM44624	MBRA-DSM44624DSM44624_04162016							NZ_AP022607.1	linear	0.999905	864257	Mycobacterium branderi strain JCM 12687 plasmid pJCM12687
M.chimaera_DSM44623	MCHMDSM44623_04152016							NZ_CP015280.1	circular	0.996089	110830	Mycobacterium intracellulare subsp. chimaera strain DSM 44623 plasmid unnamed 2, complete sequence
M.chimaera_DSM44623	MCHMDSM44623_04152016							NZ_CP015279.1	circular	1	157126	Mycobacterium intracellulare subsp. chimaera strain DSM 44623 plasmid unnamed 1, complete sequence
M.chimaera_DSM44623	MCHMDSM44623_04152016							NZ_AP020328.1	circular	0.999761	39206	Mycobacterium avium subsp. hominissuis strain JP-H-1 plasmid p2-JPH1, complete sequence
M.chimaera_DSM44623	MCHMDSM44623_04152016							NZ_CP045968.1	circular	0.999425	13458	Mycobacterium intracellulare subsp. chimaera strain AUSMDU00007395 plasmid pAUSMDU00007395_05, complete sequence
M.chimaera_DSM44623	MCHMDSM44623_04152016							NZ_CP045967.1	circular	0.998452	21123	Mycobacterium intracellulare subsp. chimaera strain AUSMDU00007395 plasmid pAUSMDU00007395_04, complete sequence
M.gadium_DSM44077	MGADDSM44077_04152016							NC_010604.1	circular	0.99899	23317	Mycobacterium marinum M plasmid pMM23, complete sequence
M.gilvum_DSM45363	MGILDSM45363_04152016							CP016643.1	circular	0.993227	26982	Mycobacterium sp. djl-10 plasmid djl-10_3, complete sequence
M.hodleri_DSM44183	MHODDSM44183_04182016							CP016642.1	circular	0.999857	21705	Mycobacterium sp. djl-10 plasmid djl-10_2, complete sequence
M.kubicae_DSM44627	MKUB-DSM44627DSM44627_04162016							NZ_CP065048.1	circular	1	30582	Mycobacterium kubicae strain JCM 13573 plasmid pJCM_13573_1, complete sequence
M.marseillense_DSM45437	MMARSEILLENSEDSM45437_10072016							NZ_AP022585.1	circular	1	17972	Mycobacterium marseillense strain JCM 17324 plasmid pJCM17324, complete sequence
M.nebraskense_DSM44803	MNEBDSM44803_04162016							NZ_CP023153.1	circular	0.999905	95687	Mycobacterium intracellulare subsp. chimaera strain FLAC0070 plasmid pFLAC0070_2, complete sequence
M.nebraskense_DSM44803	MNEBDSM44803_04162016							NZ_CP015279.1	circular	0.991053	157126	Mycobacterium intracellulare subsp. chimaera strain DSM 44623 plasmid unnamed 1, complete sequence
M.pyrenivorans_DSM44605	MPYRDSM44605_04152016							NC_014811.1	circular	0.995571	211864	Mycolicibacterium gilvum Spyr1 plasmid pMSPYR101, complete sequence
M.scrofulaceum_DSM43992	MSCRDSM43992_04222016							NZ_AP024249.1	circular	0.991337	24567	Mycobacterium intracellulare strain M008 plasmid pM008, complete sequence
M.parascrofulaceum_ATCC_BAA-614	NZ_ADNV01000000_03112016							NZ_CP023153.1	circular	0.999184	95687	Mycobacterium intracellulare subsp. chimaera strain FLAC0070 plasmid pFLAC0070_2, complete sequence
M.parascrofulaceum_ATCC_BAA-614	NZ_ADNV01000000_03112016							NZ_AP024246.1	circular	0.991506	24567	Mycobacterium intracellulare strain M006 plasmid pM006, complete sequence
M.parascrofulaceum_ATCC_BAA-614	NZ_ADNV01000000_03112016							NZ_CP012887.2	circular	0.99655	25131	Mycobacterium intracellulare subsp. chimaera strain AH16 plasmid unnamed2, complete sequence
M.chlorophenolicum_strain_DSM_43826	NZ_JYNL01000000_03152016							NZ_CP063323.1	circular	0.999713	23599	Mycobacteroides abscessus subsp. abscessus strain GD25 plasmid pGD25-3, complete sequence
M.nebraskense_strain_AKUC1	NZ_LASX01000000_03112016							NZ_AP024246.1	circular	0.991563	24567	Mycobacterium intracellulare strain M006 plasmid pM006, complete sequence
M.nebraskense_strain_AKUC1	NZ_LASX01000000_03112016							NZ_CP015268.1	circular	0.994519	175972	Mycobacterium intracellulare subsp. chimaera strain ZUERICH-2 plasmid unnamed 1, complete sequence
M.nebraskense_strain_AKUC1	NZ_LASX01000000_03112016							NZ_CP012887.2	circular	0.997058	25131	Mycobacterium intracellulare subsp. chimaera strain AH16 plasmid unnamed2, complete sequence
M.chimaera_strain_MCIMRL2	NZ_LJHL01000000_03172016							NZ_AP020328.1	circular	0.99766	39206	Mycobacterium avium subsp. hominissuis strain JP-H-1 plasmid p2-JPH1, complete sequence
M.chimaera_strain_MCIMRL2	NZ_LJHL01000000_03172016							NZ_CP045968.1	circular	0.99786	13458	Mycobacterium intracellulare subsp. chimaera strain AUSMDU00007395 plasmid pAUSMDU00007395_05, complete sequence
M.chimaera_strain_MCIMRL2	NZ_LJHL01000000_03172016							NZ_CP045967.1	circular	0.999281	21123	Mycobacterium intracellulare subsp. chimaera strain AUSMDU00007395 plasmid pAUSMDU00007395_04, complete sequence
M.chimaera_strain_MCIMRL2	NZ_LJHL01000000_03172016							NZ_CP012887.2	circular	0.996601	25131	Mycobacterium intracellulare subsp. chimaera strain AH16 plasmid unnamed2, complete sequence
M.grossiae_strain_GK	NZ_MCHX01000000_04212018							NZ_CP043475.1	circular	0.99751	43679	Mycobacterium grossiae strain DSM 104744 plasmid pGP01, complete sequence
Table S5c :Plasmid sequence annotations for Table S5a.
Contig	Locus_tag	Gene start	Gene end	Gene product	Plasmid	Organism
gnl|NCBI|pMalg_contig000001	pMalg_00001	1	1458	Phage capsid family protein	pMalg	Mycobacterium algericum DSM45454
gnl|NCBI|pMalg_contig000001	pMalg_00002	1539	1844	hypothetical protein	pMalg	Mycobacterium algericum DSM45454
gnl|NCBI|pMalg_contig000001	pMalg_00003	1831	2448	hypothetical protein	pMalg	Mycobacterium algericum DSM45454
gnl|NCBI|pMalg_contig000001	pMalg_00004	2445	2792	hypothetical protein	pMalg	Mycobacterium algericum DSM45454
gnl|NCBI|pMalg_contig000001	pMalg_00005	2793	3179	hypothetical protein	pMalg	Mycobacterium algericum DSM45454
gnl|NCBI|pMalg_contig000001	pMalg_00006	3176	3592	hypothetical protein	pMalg	Mycobacterium algericum DSM45454
gnl|NCBI|pMalg_contig000001	pMalg_00007	3682	4731	hypothetical protein	pMalg	Mycobacterium algericum DSM45454
gnl|NCBI|pMalg_contig000001	pMalg_00008	4850	5374	hypothetical protein	pMalg	Mycobacterium algericum DSM45454
gnl|NCBI|pMalg_contig000001	pMalg_00009	5427	5726	hypothetical protein	pMalg	Mycobacterium algericum DSM45454
gnl|NCBI|pMalg_contig000001	pMalg_00010	5727	9200	hypothetical protein	pMalg	Mycobacterium algericum DSM45454
gnl|NCBI|pMalg_contig000001	pMalg_00011	9197	10894	hypothetical protein	pMalg	Mycobacterium algericum DSM45454
gnl|NCBI|pMalg_contig000001	pMalg_00012	10891	12582	hypothetical protein	pMalg	Mycobacterium algericum DSM45454
gnl|NCBI|pMalg_contig000001	pMalg_00013	12587	15352	hypothetical protein	pMalg	Mycobacterium algericum DSM45454
gnl|NCBI|pMalg_contig000001	pMalg_00014	15349	16032	hypothetical protein	pMalg	Mycobacterium algericum DSM45454
gnl|NCBI|pMalg_contig000001	pMalg_00015	16217	16600	hypothetical protein	pMalg	Mycobacterium algericum DSM45454
gnl|NCBI|pMalg_contig000001	pMalg_00016	16623	16880	hypothetical protein	pMalg	Mycobacterium algericum DSM45454
gnl|NCBI|pMalg_contig000001	pMalg_00017	16895	17599	hypothetical protein	pMalg	Mycobacterium algericum DSM45454
gnl|NCBI|pMalg_contig000001	pMalg_00018	17602	18642	hypothetical protein	pMalg	Mycobacterium algericum DSM45454
gnl|NCBI|pMalg_contig000001	pMalg_00019	18644	19261	hypothetical protein	pMalg	Mycobacterium algericum DSM45454
gnl|NCBI|pMalg_contig000001	pMalg_00020	19258	19359	hypothetical protein	pMalg	Mycobacterium algericum DSM45454
gnl|NCBI|pMalg_contig000001	pMalg_00021	19522	19770	putative endopeptidase precursor	pMalg	Mycobacterium algericum DSM45454
gnl|NCBI|pMalg_contig000001	pMalg_00022	19767	20474	hypothetical protein	pMalg	Mycobacterium algericum DSM45454
gnl|NCBI|pMalg_contig000001	pMalg_00023	20474	21541	Putative peptidoglycan binding domain protein	pMalg	Mycobacterium algericum DSM45454
gnl|NCBI|pMalg_contig000001	pMalg_00024	21607	21915	hypothetical protein	pMalg	Mycobacterium algericum DSM45454
gnl|NCBI|pMalg_contig000001	pMalg_00025	21919	22341	hypothetical protein	pMalg	Mycobacterium algericum DSM45454
gnl|NCBI|pMalg_contig000001	pMalg_00026	22334	22876	hypothetical protein	pMalg	Mycobacterium algericum DSM45454
gnl|NCBI|pMalg_contig000001	pMalg_00027	22863	23114	hypothetical protein	pMalg	Mycobacterium algericum DSM45454
gnl|NCBI|pMalg_contig000001	pMalg_00028	23077	23280	hypothetical protein	pMalg	Mycobacterium algericum DSM45454
gnl|NCBI|pMalg_contig000001	pMalg_00029	23240	24250	hypothetical protein	pMalg	Mycobacterium algericum DSM45454
gnl|NCBI|pMalg_contig000001	pMalg_00030	24535	25593	hypothetical protein	pMalg	Mycobacterium algericum DSM45454
gnl|NCBI|pMalg_contig000001	pMalg_00031	25631	26305	hypothetical protein	pMalg	Mycobacterium algericum DSM45454
gnl|NCBI|pMalg_contig000001	pMalg_00032	26623	27255	hypothetical protein	pMalg	Mycobacterium algericum DSM45454
gnl|NCBI|pMalg_contig000001	pMalg_00033	27271	28248	hypothetical protein	pMalg	Mycobacterium algericum DSM45454
gnl|NCBI|pMalg_contig000001	pMalg_00034	28524	29714	Putative prophage phiRv2 integrase	pMalg	Mycobacterium algericum DSM45454
gnl|NCBI|pMalg_contig000001	pMalg_00035	29726	29947	hypothetical protein	pMalg	Mycobacterium algericum DSM45454
gnl|NCBI|pMalg_contig000001	pMalg_00036	29974	30972	hypothetical protein	pMalg	Mycobacterium algericum DSM45454
gnl|NCBI|pMalg_contig000001	pMalg_00037	30965	31519	hypothetical protein	pMalg	Mycobacterium algericum DSM45454
gnl|NCBI|pMalg_contig000001	pMalg_00038	31516	32439	hypothetical protein	pMalg	Mycobacterium algericum DSM45454
gnl|NCBI|pMalg_contig000001	pMalg_00039	32622	32924	hypothetical protein	pMalg	Mycobacterium algericum DSM45454
gnl|NCBI|pMalg_contig000001	pMalg_00040	32924	33613	hypothetical protein	pMalg	Mycobacterium algericum DSM45454
gnl|NCBI|pMalg_contig000001	pMalg_00041	33610	33834	hypothetical protein	pMalg	Mycobacterium algericum DSM45454
gnl|NCBI|pMalg_contig000001	pMalg_00042	33831	34025	Helix-turn-helix domain protein	pMalg	Mycobacterium algericum DSM45454
gnl|NCBI|pMalg_contig000001	pMalg_00043	34106	34312	hypothetical protein	pMalg	Mycobacterium algericum DSM45454
gnl|NCBI|pMalg_contig000001	pMalg_00044	34528	34746	hypothetical protein	pMalg	Mycobacterium algericum DSM45454
gnl|NCBI|pMalg_contig000001	pMalg_00045	34899	35369	hypothetical protein	pMalg	Mycobacterium algericum DSM45454
gnl|NCBI|pMalg_contig000001	pMalg_00046	35366	35551	hypothetical protein	pMalg	Mycobacterium algericum DSM45454
gnl|NCBI|pMalg_contig000001	pMalg_00047	35548	36087	hypothetical protein	pMalg	Mycobacterium algericum DSM45454
gnl|NCBI|pMalg_contig000001	pMalg_00048	36156	36428	hypothetical protein	pMalg	Mycobacterium algericum DSM45454
gnl|NCBI|pMalg_contig000001	pMalg_00049	36425	36787	hypothetical protein	pMalg	Mycobacterium algericum DSM45454
gnl|NCBI|pMalg_contig000001	pMalg_00050	36784	37002	hypothetical protein	pMalg	Mycobacterium algericum DSM45454
gnl|NCBI|pMalg_contig000001	pMalg_00051	36999	37292	hypothetical protein	pMalg	Mycobacterium algericum DSM45454
gnl|NCBI|pMalg_contig000001	pMalg_00052	37289	38134	hypothetical protein	pMalg	Mycobacterium algericum DSM45454
gnl|NCBI|pMalg_contig000001	pMalg_00053	38134	38328	hypothetical protein	pMalg	Mycobacterium algericum DSM45454
gnl|NCBI|pMalg_contig000001	pMalg_00054	38325	38504	hypothetical protein	pMalg	Mycobacterium algericum DSM45454
gnl|NCBI|pMalg_contig000001	pMalg_00055	38501	38617	hypothetical protein	pMalg	Mycobacterium algericum DSM45454
gnl|NCBI|pMalg_contig000001	pMalg_00056	38614	39438	hypothetical protein	pMalg	Mycobacterium algericum DSM45454
gnl|NCBI|pMalg_contig000001	pMalg_00057	39435	39632	hypothetical protein	pMalg	Mycobacterium algericum DSM45454
gnl|NCBI|pMalg_contig000001	pMalg_00058	39626	40171	hypothetical protein	pMalg	Mycobacterium algericum DSM45454
gnl|NCBI|pMalg_contig000001	pMalg_00059	40171	40395	hypothetical protein	pMalg	Mycobacterium algericum DSM45454
gnl|NCBI|pMalg_contig000001	pMalg_00060	40437	40826	hypothetical protein	pMalg	Mycobacterium algericum DSM45454
gnl|NCBI|pMalg_contig000001	pMalg_00061	41090	41218	hypothetical protein	pMalg	Mycobacterium algericum DSM45454
gnl|NCBI|pMalg_contig000001	pMalg_00062	41236	43056	hypothetical protein	pMalg	Mycobacterium algericum DSM45454
gnl|NCBI|pMalg_contig000001	pMalg_00063	43125	43754	hypothetical protein	pMalg	Mycobacterium algericum DSM45454
gnl|NCBI|pMalg_contig000001	pMalg_00064	43846	46368	hypothetical protein	pMalg	Mycobacterium algericum DSM45454
gnl|NCBI|pMalg_contig000001	pMalg_00065	46609	47064	hypothetical protein	pMalg	Mycobacterium algericum DSM45454
gnl|NCBI|pMalg_contig000001	pMalg_00066	47227	47490	Endodeoxyribonuclease RusA	pMalg	Mycobacterium algericum DSM45454
gnl|NCBI|pMalg_contig000001	pMalg_00067	47541	48203	hypothetical protein	pMalg	Mycobacterium algericum DSM45454
gnl|NCBI|pMalg_contig000001	pMalg_00068	48360	48986	hypothetical protein	pMalg	Mycobacterium algericum DSM45454
gnl|NCBI|pMalg_contig000001	pMalg_00069	48955	49248	hypothetical protein	pMalg	Mycobacterium algericum DSM45454
gnl|NCBI|pMalg_contig000001	pMalg_00070	49245	49700	hypothetical protein	pMalg	Mycobacterium algericum DSM45454
gnl|NCBI|pMalg_contig000001	pMalg_00071	50065	50370	hypothetical protein	pMalg	Mycobacterium algericum DSM45454
gnl|NCBI|pMalg_contig000001	pMalg_00072	50342	51793	Terminase-like family protein	pMalg	Mycobacterium algericum DSM45454
gnl|NCBI|pMalg_contig000001	pMalg_00073	51802	51990	hypothetical protein	pMalg	Mycobacterium algericum DSM45454
gnl|NCBI|pMalg_contig000001	pMalg_00074	51987	53360	Phage portal protein	pMalg	Mycobacterium algericum DSM45454
gnl|NCBI|pMalg_contig000001	pMalg_00075	53360	54289	Caudovirus prohead protease	pMalg	Mycobacterium algericum DSM45454
Contig	Locus_tag	Gene start	Gene end	Gene product	Plasmid	Organism
gnl|NCBI|pMbar_contig000001	pMbar_00001	64	750	hypothetical protein	pMbar	Mycobacterium barrassiae CCUG50398T
gnl|NCBI|pMbar_contig000001	pMbar_00002	976	1884	hypothetical protein	pMbar	Mycobacterium barrassiae CCUG50398T
gnl|NCBI|pMbar_contig000001	pMbar_00003	1881	4256	hypothetical protein	pMbar	Mycobacterium barrassiae CCUG50398T
gnl|NCBI|pMbar_contig000001	pMbar_00004	4271	4810	hypothetical protein	pMbar	Mycobacterium barrassiae CCUG50398T
gnl|NCBI|pMbar_contig000001	pMbar_00005	5151	5531	hypothetical protein	pMbar	Mycobacterium barrassiae CCUG50398T
gnl|NCBI|pMbar_contig000001	pMbar_00006	5956	7875	hypothetical protein	pMbar	Mycobacterium barrassiae CCUG50398T
gnl|NCBI|pMbar_contig000001	pMbar_00007	7946	8200	hypothetical protein	pMbar	Mycobacterium barrassiae CCUG50398T
gnl|NCBI|pMbar_contig000001	pMbar_00008	8281	8520	hypothetical protein	pMbar	Mycobacterium barrassiae CCUG50398T
gnl|NCBI|pMbar_contig000001	pMbar_00009	8766	14642	ATP-dependent RecD-like DNA helicase	pMbar	Mycobacterium barrassiae CCUG50398T
gnl|NCBI|pMbar_contig000001	pMbar_00010	14658	15173	hypothetical protein	pMbar	Mycobacterium barrassiae CCUG50398T
gnl|NCBI|pMbar_contig000001	pMbar_00011	15371	16021	CobQ/CobB/MinD/ParA nucleotide binding domain protein	pMbar	Mycobacterium barrassiae CCUG50398T
gnl|NCBI|pMbar_contig000001	pMbar_00012	16053	16424	hypothetical protein	pMbar	Mycobacterium barrassiae CCUG50398T
gnl|NCBI|pMbar_contig000001	pMbar_00013	16633	17364	6-hydroxy-3-succinoylpyridine 3-monooxygenase HspA	pMbar	Mycobacterium barrassiae CCUG50398T
gnl|NCBI|pMbar_contig000001	pMbar_00014	17460	17801	hypothetical protein	pMbar	Mycobacterium barrassiae CCUG50398T
gnl|NCBI|pMbar_contig000001	pMbar_00015	17822	18703	DNA primase TraC	pMbar	Mycobacterium barrassiae CCUG50398T
gnl|NCBI|pMbar_contig000001	pMbar_00016	18706	19449	hypothetical protein	pMbar	Mycobacterium barrassiae CCUG50398T
gnl|NCBI|pMbar_contig000001	pMbar_00017	19501	20097	DNA-invertase hin	pMbar	Mycobacterium barrassiae CCUG50398T
gnl|NCBI|pMbar_contig000001	pMbar_00018	20248	21183	Nitronate monooxygenase	pMbar	Mycobacterium barrassiae CCUG50398T
gnl|NCBI|pMbar_contig000001	pMbar_00019	21355	21558	hypothetical protein	pMbar	Mycobacterium barrassiae CCUG50398T
gnl|NCBI|pMbar_contig000001	pMbar_00020	21644	22057	hypothetical protein	pMbar	Mycobacterium barrassiae CCUG50398T
gnl|NCBI|pMbar_contig000001	pMbar_00021	22243	22470	hypothetical protein	pMbar	Mycobacterium barrassiae CCUG50398T
gnl|NCBI|pMbar_contig000001	pMbar_00022	22467	22886	Toxin FitB	pMbar	Mycobacterium barrassiae CCUG50398T
gnl|NCBI|pMbar_contig000001	pMbar_00023	22859	23128	hypothetical protein	pMbar	Mycobacterium barrassiae CCUG50398T
gnl|NCBI|pMbar_contig000001	pMbar_00024	23189	23587	Glyoxalase-like domain protein	pMbar	Mycobacterium barrassiae CCUG50398T
gnl|NCBI|pMbar_contig000001	pMbar_00025	23880	24083	hypothetical protein	pMbar	Mycobacterium barrassiae CCUG50398T
gnl|NCBI|pMbar_contig000001	pMbar_00026	24211	24453	Antitoxin ParD1	pMbar	Mycobacterium barrassiae CCUG50398T
Contig	Locus_tag	Gene start	Gene end	Gene product	Plasmid	Organism
gnl|NCBI|pMboe_contig000001	pMboe_00001	1707	2330	hypothetical protein	pMboe	Mycobacterium boenickei DSM44677
gnl|NCBI|pMboe_contig000001	pMboe_00002	2353	2628	hypothetical protein	pMboe	Mycobacterium boenickei DSM44677
gnl|NCBI|pMboe_contig000001	pMboe_00003	2631	3467	hypothetical protein	pMboe	Mycobacterium boenickei DSM44677
gnl|NCBI|pMboe_contig000001	pMboe_00004	3619	4863	hypothetical protein	pMboe	Mycobacterium boenickei DSM44677
gnl|NCBI|pMboe_contig000001	pMboe_00005	5331	5513	hypothetical protein	pMboe	Mycobacterium boenickei DSM44677
gnl|NCBI|pMboe_contig000001	pMboe_00006	5801	6400	DNA-invertase hin	pMboe	Mycobacterium boenickei DSM44677
gnl|NCBI|pMboe_contig000001	pMboe_00007	6397	6615	hypothetical protein	pMboe	Mycobacterium boenickei DSM44677
gnl|NCBI|pMboe_contig000001	pMboe_00008	6728	8011	hypothetical protein	pMboe	Mycobacterium boenickei DSM44677
gnl|NCBI|pMboe_contig000001	pMboe_00009	8017	8253	hypothetical protein	pMboe	Mycobacterium boenickei DSM44677
gnl|NCBI|pMboe_contig000001	pMboe_00010	8667	8993	hypothetical protein	pMboe	Mycobacterium boenickei DSM44677
gnl|NCBI|pMboe_contig000001	pMboe_00011	9251	9451	hypothetical protein	pMboe	Mycobacterium boenickei DSM44677
gnl|NCBI|pMboe_contig000001	pMboe_00012	9873	10520	CobQ/CobB/MinD/ParA nucleotide binding domain protein	pMboe	Mycobacterium boenickei DSM44677
gnl|NCBI|pMboe_contig000001	pMboe_00013	10575	10940	hypothetical protein	pMboe	Mycobacterium boenickei DSM44677
gnl|NCBI|pMboe_contig000001	pMboe_00014	10937	11119	Antitoxin/MT0312	pMboe	Mycobacterium boenickei DSM44677
gnl|NCBI|pMboe_contig000001	pMboe_00015	11320	11664	hypothetical protein	pMboe	Mycobacterium boenickei DSM44677
gnl|NCBI|pMboe_contig000001	pMboe_00016	11711	11974	hypothetical protein	pMboe	Mycobacterium boenickei DSM44677
gnl|NCBI|pMboe_contig000001	pMboe_00017	12029	12463	hypothetical protein	pMboe	Mycobacterium boenickei DSM44677
gnl|NCBI|pMboe_contig000001	pMboe_00018	12563	13003	hypothetical protein	pMboe	Mycobacterium boenickei DSM44677
gnl|NCBI|pMboe_contig000001	pMboe_00019	13352	14698	hypothetical protein	pMboe	Mycobacterium boenickei DSM44677
gnl|NCBI|pMboe_contig000001	pMboe_00020	14718	15167	hypothetical protein	pMboe	Mycobacterium boenickei DSM44677
gnl|NCBI|pMboe_contig000001	pMboe_00021	15435	20870	Multifunctional conjugation protein TraI	pMboe	Mycobacterium boenickei DSM44677
gnl|NCBI|pMboe_contig000001	pMboe_00022	20891	21301	hypothetical protein	pMboe	Mycobacterium boenickei DSM44677
gnl|NCBI|pMboe_contig000001	pMboe_00023	21313	21972	hypothetical protein	pMboe	Mycobacterium boenickei DSM44677
Contig	Locus_tag	Gene start	Gene end	Gene product	Plasmid	Organism
gnl|NCBI|pMchl_contig000001	pMchl_00001	64	930	ATP-dependent RecD-like DNA helicase	pMchl	Mycobacterium chlorophenolicum DSM43826
gnl|NCBI|pMchl_contig000001	pMchl_00002	961	1197	hypothetical protein	pMchl	Mycobacterium chlorophenolicum DSM43826
gnl|NCBI|pMchl_contig000001	pMchl_00003	1279	1734	Tellurite resistance protein TerB	pMchl	Mycobacterium chlorophenolicum DSM43826
gnl|NCBI|pMchl_contig000001	pMchl_00004	1812	2837	hypothetical protein	pMchl	Mycobacterium chlorophenolicum DSM43826
gnl|NCBI|pMchl_contig000001	pMchl_00005	2845	3471	General stress protein 16U	pMchl	Mycobacterium chlorophenolicum DSM43826
gnl|NCBI|pMchl_contig000001	pMchl_00006	3509	4183	Tellurium resistance protein	pMchl	Mycobacterium chlorophenolicum DSM43826
gnl|NCBI|pMchl_contig000001	pMchl_00007	4246	5391	Integral membrane protein TerC family protein	pMchl	Mycobacterium chlorophenolicum DSM43826
gnl|NCBI|pMchl_contig000001	pMchl_00008	5471	6046	General stress protein 16U	pMchl	Mycobacterium chlorophenolicum DSM43826
gnl|NCBI|pMchl_contig000001	pMchl_00009	6180	7364	hypothetical protein	pMchl	Mycobacterium chlorophenolicum DSM43826
gnl|NCBI|pMchl_contig000001	pMchl_00010	7361	8548	HpcH/HpaI aldolase/citrate lyase family protein	pMchl	Mycobacterium chlorophenolicum DSM43826
gnl|NCBI|pMchl_contig000001	pMchl_00011	8545	9801	Phosphoribosyl transferase domain protein	pMchl	Mycobacterium chlorophenolicum DSM43826
gnl|NCBI|pMchl_contig000001	pMchl_00012	9798	10910	Cysteine protease StiP precursor	pMchl	Mycobacterium chlorophenolicum DSM43826
gnl|NCBI|pMchl_contig000001	pMchl_00013	10907	11785	hypothetical protein	pMchl	Mycobacterium chlorophenolicum DSM43826
gnl|NCBI|pMchl_contig000001	pMchl_00014	11782	12966	Stress response protein SCP2	pMchl	Mycobacterium chlorophenolicum DSM43826
gnl|NCBI|pMchl_contig000001	pMchl_00015	13003	14064	Excalibur calcium-binding domain protein	pMchl	Mycobacterium chlorophenolicum DSM43826
gnl|NCBI|pMchl_contig000001	pMchl_00016	14343	15170	hypothetical protein	pMchl	Mycobacterium chlorophenolicum DSM43826
gnl|NCBI|pMchl_contig000001	pMchl_00017	15167	15766	DNA-invertase hin	pMchl	Mycobacterium chlorophenolicum DSM43826
gnl|NCBI|pMchl_contig000001	pMchl_00018	16271	16822	hypothetical protein	pMchl	Mycobacterium chlorophenolicum DSM43826
gnl|NCBI|pMchl_contig000001	pMchl_00019	16816	17052	hypothetical protein	pMchl	Mycobacterium chlorophenolicum DSM43826
gnl|NCBI|pMchl_contig000001	pMchl_00020	17178	17858	hypothetical protein	pMchl	Mycobacterium chlorophenolicum DSM43826
gnl|NCBI|pMchl_contig000001	pMchl_00021	17851	18279	hypothetical protein	pMchl	Mycobacterium chlorophenolicum DSM43826
gnl|NCBI|pMchl_contig000001	pMchl_00022	18474	18698	hypothetical protein	pMchl	Mycobacterium chlorophenolicum DSM43826
gnl|NCBI|pMchl_contig000001	pMchl_00023	18741	19103	hypothetical protein	pMchl	Mycobacterium chlorophenolicum DSM43826
gnl|NCBI|pMchl_contig000001	pMchl_00024	19126	19509	hypothetical protein	pMchl	Mycobacterium chlorophenolicum DSM43826
gnl|NCBI|pMchl_contig000001	pMchl_00025	19546	19797	hypothetical protein	pMchl	Mycobacterium chlorophenolicum DSM43826
gnl|NCBI|pMchl_contig000001	pMchl_00026	20105	21292	hypothetical protein	pMchl	Mycobacterium chlorophenolicum DSM43826
gnl|NCBI|pMchl_contig000001	pMchl_00027	21803	23332	hypothetical protein	pMchl	Mycobacterium chlorophenolicum DSM43826
Contig	Locus_tag	Gene start	Gene end	Gene product	Plasmid	Organism
gnl|NCBI|pMcos_contig000001	pMcos_00001	1	849	hypothetical protein	pMcos	Mycobacterium cosmeticum DSM44829
gnl|NCBI|pMcos_contig000001	pMcos_00002	967	4647	Multifunctional conjugation protein TraI	pMcos	Mycobacterium cosmeticum DSM44829
gnl|NCBI|pMcos_contig000001	pMcos_00003	5010	5618	hypothetical protein	pMcos	Mycobacterium cosmeticum DSM44829
gnl|NCBI|pMcos_contig000001	pMcos_00004	5615	6895	hypothetical protein	pMcos	Mycobacterium cosmeticum DSM44829
gnl|NCBI|pMcos_contig000001	pMcos_00005	7108	7305	hypothetical protein	pMcos	Mycobacterium cosmeticum DSM44829
gnl|NCBI|pMcos_contig000001	pMcos_00006	7390	7788	Transcriptional regulator WhiB	pMcos	Mycobacterium cosmeticum DSM44829
gnl|NCBI|pMcos_contig000001	pMcos_00007	7879	8364	Helix-turn-helix domain protein	pMcos	Mycobacterium cosmeticum DSM44829
gnl|NCBI|pMcos_contig000001	pMcos_00008	8562	8765	hypothetical protein	pMcos	Mycobacterium cosmeticum DSM44829
gnl|NCBI|pMcos_contig000001	pMcos_00009	9179	9754	Chromosome-partitioning ATPase Soj	pMcos	Mycobacterium cosmeticum DSM44829
gnl|NCBI|pMcos_contig000001	pMcos_00010	9747	9974	hypothetical protein	pMcos	Mycobacterium cosmeticum DSM44829
gnl|NCBI|pMcos_contig000001	pMcos_00011	10186	10950	Abi-like protein	pMcos	Mycobacterium cosmeticum DSM44829
gnl|NCBI|pMcos_contig000001	pMcos_00012	11095	11976	hypothetical protein	pMcos	Mycobacterium cosmeticum DSM44829
gnl|NCBI|pMcos_contig000001	pMcos_00013	11969	12364	HTH-type transcriptional repressor RghR	pMcos	Mycobacterium cosmeticum DSM44829
gnl|NCBI|pMcos_contig000001	pMcos_00014	12447	12650	hypothetical protein	pMcos	Mycobacterium cosmeticum DSM44829
gnl|NCBI|pMcos_contig000001	pMcos_00015	12751	12870	hypothetical protein	pMcos	Mycobacterium cosmeticum DSM44829
gnl|NCBI|pMcos_contig000001	pMcos_00016	12898	13467	DNA-invertase hin	pMcos	Mycobacterium cosmeticum DSM44829
gnl|NCBI|pMcos_contig000001	pMcos_00017	13718	14992	putative amino acid permease YhdG	pMcos	Mycobacterium cosmeticum DSM44829
gnl|NCBI|pMcos_contig000001	pMcos_00018	15029	15328	Transcriptional regulator PadR-like family protein	pMcos	Mycobacterium cosmeticum DSM44829
gnl|NCBI|pMcos_contig000001	pMcos_00019	15725	18811	Membrane transport protein mmpL8	pMcos	Mycobacterium cosmeticum DSM44829
gnl|NCBI|pMcos_contig000001	pMcos_00020	18905	19330	hypothetical protein	pMcos	Mycobacterium cosmeticum DSM44829
gnl|NCBI|pMcos_contig000001	pMcos_00021	19407	20081	HTH-type transcriptional repressor KstR	pMcos	Mycobacterium cosmeticum DSM44829
gnl|NCBI|pMcos_contig000001	pMcos_00022	20078	20581	Thioesterase superfamily protein	pMcos	Mycobacterium cosmeticum DSM44829
gnl|NCBI|pMcos_contig000001	pMcos_00023	20684	21340	HTH-type transcriptional repressor KstR	pMcos	Mycobacterium cosmeticum DSM44829
gnl|NCBI|pMcos_contig000001	pMcos_00024	21451	22206	hypothetical protein	pMcos	Mycobacterium cosmeticum DSM44829
gnl|NCBI|pMcos_contig000001	pMcos_00025	22826	22999	hypothetical protein	pMcos	Mycobacterium cosmeticum DSM44829
gnl|NCBI|pMcos_contig000001	pMcos_00026	23503	23703	hypothetical protein	pMcos	Mycobacterium cosmeticum DSM44829
gnl|NCBI|pMcos_contig000001	pMcos_00027	24059	24532	hypothetical protein	pMcos	Mycobacterium cosmeticum DSM44829
gnl|NCBI|pMcos_contig000001	pMcos_00028	24552	24806	hypothetical protein	pMcos	Mycobacterium cosmeticum DSM44829
gnl|NCBI|pMcos_contig000001	pMcos_00029	24819	25415	hypothetical protein	pMcos	Mycobacterium cosmeticum DSM44829
gnl|NCBI|pMcos_contig000001	pMcos_00030	26257	26928	hypothetical protein	pMcos	Mycobacterium cosmeticum DSM44829
Contig	Locus_tag	Gene start	Gene end	Gene product	Plasmid	Organism
gnl|NCBI|pMcro_contig000001	pMcro_00001	22	1140	putative diguanylate cyclase YcdT	pMcro	Mycobacterium crocinum DSM45433
gnl|NCBI|pMcro_contig000001	pMcro_00002	1309	1725	hypothetical protein	pMcro	Mycobacterium crocinum DSM45433
gnl|NCBI|pMcro_contig000001	pMcro_00003	1765	1965	hypothetical protein	pMcro	Mycobacterium crocinum DSM45433
gnl|NCBI|pMcro_contig000001	pMcro_00004	2389	2751	hypothetical protein	pMcro	Mycobacterium crocinum DSM45433
gnl|NCBI|pMcro_contig000001	pMcro_00005	2806	3156	hypothetical protein	pMcro	Mycobacterium crocinum DSM45433
gnl|NCBI|pMcro_contig000001	pMcro_00006	3356	3679	hypothetical protein	pMcro	Mycobacterium crocinum DSM45433
gnl|NCBI|pMcro_contig000001	pMcro_00007	3849	5075	cold shock-like protein CspC	pMcro	Mycobacterium crocinum DSM45433
gnl|NCBI|pMcro_contig000001	pMcro_00008	5116	5406	hypothetical protein	pMcro	Mycobacterium crocinum DSM45433
gnl|NCBI|pMcro_contig000001	pMcro_00009	5672	5935	hypothetical protein	pMcro	Mycobacterium crocinum DSM45433
gnl|NCBI|pMcro_contig000001	pMcro_00010	5851	6291	hypothetical protein	pMcro	Mycobacterium crocinum DSM45433
gnl|NCBI|pMcro_contig000001	pMcro_00011	6288	7109	hypothetical protein	pMcro	Mycobacterium crocinum DSM45433
gnl|NCBI|pMcro_contig000001	pMcro_00012	7539	7778	hypothetical protein	pMcro	Mycobacterium crocinum DSM45433
gnl|NCBI|pMcro_contig000001	pMcro_00013	7771	8208	hypothetical protein	pMcro	Mycobacterium crocinum DSM45433
gnl|NCBI|pMcro_contig000001	pMcro_00014	8192	11125	Multifunctional conjugation protein TraI	pMcro	Mycobacterium crocinum DSM45433
gnl|NCBI|pMcro_contig000001	pMcro_00015	11397	12686	hypothetical protein	pMcro	Mycobacterium crocinum DSM45433
gnl|NCBI|pMcro_contig000001	pMcro_00016	12899	13105	hypothetical protein	pMcro	Mycobacterium crocinum DSM45433
gnl|NCBI|pMcro_contig000001	pMcro_00017	13391	13915	hypothetical protein	pMcro	Mycobacterium crocinum DSM45433
gnl|NCBI|pMcro_contig000001	pMcro_00018	14154	14483	hypothetical protein	pMcro	Mycobacterium crocinum DSM45433
gnl|NCBI|pMcro_contig000001	pMcro_00019	14535	15164	CobQ/CobB/MinD/ParA nucleotide binding domain protein	pMcro	Mycobacterium crocinum DSM45433
gnl|NCBI|pMcro_contig000001	pMcro_00020	15537	15782	hypothetical protein	pMcro	Mycobacterium crocinum DSM45433
gnl|NCBI|pMcro_contig000001	pMcro_00021	16091	16678	DNA-invertase hin	pMcro	Mycobacterium crocinum DSM45433
gnl|NCBI|pMcro_contig000001	pMcro_00022	16853	18262	Diguanylate cyclase DosC	pMcro	Mycobacterium crocinum DSM45433
Contig	Locus_tag	Gene start	Gene end	Gene product	Plasmid	Organism
gnl|NCBI|pMfor_contig000001	pMfor_00001	1	417	hypothetical protein	pMfor	Mycobacterium fortuitum subsp. fortuitum DSM43077
gnl|NCBI|pMfor_contig000001	pMfor_00002	414	1181	hypothetical protein	pMfor	Mycobacterium fortuitum subsp. fortuitum DSM43077
gnl|NCBI|pMfor_contig000001	pMfor_00003	1195	3003	Type IV secretory system Conjugative DNA transfer	pMfor	Mycobacterium fortuitum subsp. fortuitum DSM43077
gnl|NCBI|pMfor_contig000001	pMfor_00004	3072	3521	hypothetical protein	pMfor	Mycobacterium fortuitum subsp. fortuitum DSM43077
gnl|NCBI|pMfor_contig000001	pMfor_00005	3564	3917	hypothetical protein	pMfor	Mycobacterium fortuitum subsp. fortuitum DSM43077
gnl|NCBI|pMfor_contig000001	pMfor_00006	4026	4466	DNA-invertase hin	pMfor	Mycobacterium fortuitum subsp. fortuitum DSM43077
gnl|NCBI|pMfor_contig000001	pMfor_00007	4783	4929	hypothetical protein	pMfor	Mycobacterium fortuitum subsp. fortuitum DSM43077
gnl|NCBI|pMfor_contig000001	pMfor_00008	4931	5422	Very short patch repair protein	pMfor	Mycobacterium fortuitum subsp. fortuitum DSM43077
gnl|NCBI|pMfor_contig000001	pMfor_00009	5449	6630	Modification methylase HhaI	pMfor	Mycobacterium fortuitum subsp. fortuitum DSM43077
gnl|NCBI|pMfor_contig000001	pMfor_00010	6620	7429	GIY-YIG catalytic domain protein	pMfor	Mycobacterium fortuitum subsp. fortuitum DSM43077
gnl|NCBI|pMfor_contig000001	pMfor_00011	7644	10100	hypothetical protein	pMfor	Mycobacterium fortuitum subsp. fortuitum DSM43077
gnl|NCBI|pMfor_contig000001	pMfor_00012	10097	10726	hypothetical protein	pMfor	Mycobacterium fortuitum subsp. fortuitum DSM43077
gnl|NCBI|pMfor_contig000001	pMfor_00013	10733	11089	hypothetical protein	pMfor	Mycobacterium fortuitum subsp. fortuitum DSM43077
gnl|NCBI|pMfor_contig000001	pMfor_00014	11086	11850	hypothetical protein	pMfor	Mycobacterium fortuitum subsp. fortuitum DSM43077
gnl|NCBI|pMfor_contig000001	pMfor_00015	11872	12105	hypothetical protein	pMfor	Mycobacterium fortuitum subsp. fortuitum DSM43077
gnl|NCBI|pMfor_contig000001	pMfor_00016	12140	12484	hypothetical protein	pMfor	Mycobacterium fortuitum subsp. fortuitum DSM43077
gnl|NCBI|pMfor_contig000001	pMfor_00017	12537	13172	CobQ/CobB/MinD/ParA nucleotide binding domain protein	pMfor	Mycobacterium fortuitum subsp. fortuitum DSM43077
gnl|NCBI|pMfor_contig000001	pMfor_00018	14043	14489	hypothetical protein	pMfor	Mycobacterium fortuitum subsp. fortuitum DSM43077
gnl|NCBI|pMfor_contig000001	pMfor_00019	15133	15390	hypothetical protein	pMfor	Mycobacterium fortuitum subsp. fortuitum DSM43077
gnl|NCBI|pMfor_contig000001	pMfor_00020	15759	16448	hypothetical protein	pMfor	Mycobacterium fortuitum subsp. fortuitum DSM43077
gnl|NCBI|pMfor_contig000001	pMfor_00021	16445	17137	hypothetical protein	pMfor	Mycobacterium fortuitum subsp. fortuitum DSM43077
Contig	Locus_tag	Gene start	Gene end	Gene product	Plasmid	Organism
gnl|NCBI|pMgad_contig000001	pMgad_00001	1	1092	hypothetical protein	pMgad	Mycobacterium gadium DSM44077
gnl|NCBI|pMgad_contig000001	pMgad_00002	1409	4741	Multifunctional conjugation protein TraI	pMgad	Mycobacterium gadium DSM44077
gnl|NCBI|pMgad_contig000001	pMgad_00003	4753	5514	hypothetical protein	pMgad	Mycobacterium gadium DSM44077
gnl|NCBI|pMgad_contig000001	pMgad_00004	5511	7955	hypothetical protein	pMgad	Mycobacterium gadium DSM44077
gnl|NCBI|pMgad_contig000001	pMgad_00005	7955	8533	hypothetical protein	pMgad	Mycobacterium gadium DSM44077
gnl|NCBI|pMgad_contig000001	pMgad_00006	8649	9239	hypothetical protein	pMgad	Mycobacterium gadium DSM44077
gnl|NCBI|pMgad_contig000001	pMgad_00007	9297	9881	DNA-invertase hin	pMgad	Mycobacterium gadium DSM44077
gnl|NCBI|pMgad_contig000001	pMgad_00008	10080	11432	Glutathione amide reductase	pMgad	Mycobacterium gadium DSM44077
gnl|NCBI|pMgad_contig000001	pMgad_00009	11429	12085	Alkylmercury lyase	pMgad	Mycobacterium gadium DSM44077
gnl|NCBI|pMgad_contig000001	pMgad_00010	12132	12647	MerC mercury resistance protein	pMgad	Mycobacterium gadium DSM44077
gnl|NCBI|pMgad_contig000001	pMgad_00011	12676	14094	Mercuric reductase	pMgad	Mycobacterium gadium DSM44077
gnl|NCBI|pMgad_contig000001	pMgad_00012	14233	14616	putative HTH-type transcriptional regulator/MT0088	pMgad	Mycobacterium gadium DSM44077
gnl|NCBI|pMgad_contig000001	pMgad_00013	14616	14960	hypothetical protein	pMgad	Mycobacterium gadium DSM44077
gnl|NCBI|pMgad_contig000001	pMgad_00014	15048	15644	DNA-invertase hin	pMgad	Mycobacterium gadium DSM44077
gnl|NCBI|pMgad_contig000001	pMgad_00015	15726	15971	hypothetical protein	pMgad	Mycobacterium gadium DSM44077
gnl|NCBI|pMgad_contig000001	pMgad_00016	15995	16291	hypothetical protein	pMgad	Mycobacterium gadium DSM44077
gnl|NCBI|pMgad_contig000001	pMgad_00017	16291	16524	hypothetical protein	pMgad	Mycobacterium gadium DSM44077
gnl|NCBI|pMgad_contig000001	pMgad_00018	16613	17053	hypothetical protein	pMgad	Mycobacterium gadium DSM44077
gnl|NCBI|pMgad_contig000001	pMgad_00019	17050	17871	hypothetical protein	pMgad	Mycobacterium gadium DSM44077
gnl|NCBI|pMgad_contig000001	pMgad_00020	18315	19085	Abi-like protein	pMgad	Mycobacterium gadium DSM44077
gnl|NCBI|pMgad_contig000001	pMgad_00021	19207	20013	Chromosome partitioning protein ParA	pMgad	Mycobacterium gadium DSM44077
gnl|NCBI|pMgad_contig000001	pMgad_00022	20010	20402	hypothetical protein	pMgad	Mycobacterium gadium DSM44077
gnl|NCBI|pMgad_contig000001	pMgad_00023	20879	21085	hypothetical protein	pMgad	Mycobacterium gadium DSM44077
gnl|NCBI|pMgad_contig000001	pMgad_00024	21288	21515	hypothetical protein	pMgad	Mycobacterium gadium DSM44077
gnl|NCBI|pMgad_contig000001	pMgad_00025	21571	21876	hypothetical protein	pMgad	Mycobacterium gadium DSM44077
gnl|NCBI|pMgad_contig000001	pMgad_00026	21888	22208	hypothetical protein	pMgad	Mycobacterium gadium DSM44077
gnl|NCBI|pMgad_contig000001	pMgad_00027	22231	22617	hypothetical protein	pMgad	Mycobacterium gadium DSM44077
gnl|NCBI|pMgad_contig000001	pMgad_00028	22650	22901	hypothetical protein	pMgad	Mycobacterium gadium DSM44077
Contig	Locus_tag	Gene start	Gene end	Gene product	Plasmid	Organism
gnl|NCBI|pMgor_contig000001	pMgor_00001	73	2922	Multifunctional conjugation protein TraI	pMgor	Mycobacterium gordonae DSM44160
gnl|NCBI|pMgor_contig000001	pMgor_00002	3117	3437	putative transcriptional regulator WhiB6	pMgor	Mycobacterium gordonae DSM44160
gnl|NCBI|pMgor_contig000001	pMgor_00003	3502	3654	hypothetical protein	pMgor	Mycobacterium gordonae DSM44160
gnl|NCBI|pMgor_contig000001	pMgor_00004	3651	3980	hypothetical protein	pMgor	Mycobacterium gordonae DSM44160
gnl|NCBI|pMgor_contig000001	pMgor_00005	3996	5810	hypothetical protein	pMgor	Mycobacterium gordonae DSM44160
gnl|NCBI|pMgor_contig000001	pMgor_00006	5869	6204	hypothetical protein	pMgor	Mycobacterium gordonae DSM44160
gnl|NCBI|pMgor_contig000001	pMgor_00007	6462	6725	hypothetical protein	pMgor	Mycobacterium gordonae DSM44160
gnl|NCBI|pMgor_contig000001	pMgor_00008	6847	7638	hypothetical protein	pMgor	Mycobacterium gordonae DSM44160
gnl|NCBI|pMgor_contig000001	pMgor_00009	7817	7975	hypothetical protein	pMgor	Mycobacterium gordonae DSM44160
gnl|NCBI|pMgor_contig000001	pMgor_00010	8160	9152	hypothetical protein	pMgor	Mycobacterium gordonae DSM44160
gnl|NCBI|pMgor_contig000001	pMgor_00011	9157	9906	Acyl carrier protein	pMgor	Mycobacterium gordonae DSM44160
gnl|NCBI|pMgor_contig000001	pMgor_00012	10184	10780	DNA-invertase hin	pMgor	Mycobacterium gordonae DSM44160
gnl|NCBI|pMgor_contig000001	pMgor_00013	10816	11214	PIN domain protein	pMgor	Mycobacterium gordonae DSM44160
gnl|NCBI|pMgor_contig000001	pMgor_00014	11211	11501	hypothetical protein	pMgor	Mycobacterium gordonae DSM44160
gnl|NCBI|pMgor_contig000001	pMgor_00015	11644	12066	PAS fold protein	pMgor	Mycobacterium gordonae DSM44160
gnl|NCBI|pMgor_contig000001	pMgor_00016	12355	12810	Anti-sigma-F factor antagonist RsfA	pMgor	Mycobacterium gordonae DSM44160
gnl|NCBI|pMgor_contig000001	pMgor_00017	13080	13220	hypothetical protein	pMgor	Mycobacterium gordonae DSM44160
gnl|NCBI|pMgor_contig000001	pMgor_00018	13217	13897	hypothetical protein	pMgor	Mycobacterium gordonae DSM44160
gnl|NCBI|pMgor_contig000001	pMgor_00019	14142	15017	Sporulation initiation inhibitor protein Soj	pMgor	Mycobacterium gordonae DSM44160
gnl|NCBI|pMgor_contig000001	pMgor_00020	15014	15406	hypothetical protein	pMgor	Mycobacterium gordonae DSM44160
gnl|NCBI|pMgor_contig000001	pMgor_00021	15466	15960	hypothetical protein	pMgor	Mycobacterium gordonae DSM44160
gnl|NCBI|pMgor_contig000001	pMgor_00022	16093	16626	hypothetical protein	pMgor	Mycobacterium gordonae DSM44160
gnl|NCBI|pMgor_contig000001	pMgor_00023	16716	17084	hypothetical protein	pMgor	Mycobacterium gordonae DSM44160
gnl|NCBI|pMgor_contig000001	pMgor_00024	17253	18632	hypothetical protein	pMgor	Mycobacterium gordonae DSM44160
Contig	Locus_tag	Gene start	Gene end	Gene product	Plasmid	Organism
gnl|NCBI|pMhac_contig000001	pMhac_00001	13	3099	Membrane transport protein mmpL8	pMhac	Mycobacterium hackensackense DSM44833
gnl|NCBI|pMhac_contig000001	pMhac_00002	3317	3901	DNA-invertase hin	pMhac	Mycobacterium hackensackense DSM44833
gnl|NCBI|pMhac_contig000001	pMhac_00003	3901	4548	hypothetical protein	pMhac	Mycobacterium hackensackense DSM44833
gnl|NCBI|pMhac_contig000001	pMhac_00004	5043	5243	hypothetical protein	pMhac	Mycobacterium hackensackense DSM44833
gnl|NCBI|pMhac_contig000001	pMhac_00005	5243	5611	hypothetical protein	pMhac	Mycobacterium hackensackense DSM44833
gnl|NCBI|pMhac_contig000001	pMhac_00006	5665	7605	hypothetical protein	pMhac	Mycobacterium hackensackense DSM44833
gnl|NCBI|pMhac_contig000001	pMhac_00007	7602	8354	hypothetical protein	pMhac	Mycobacterium hackensackense DSM44833
gnl|NCBI|pMhac_contig000001	pMhac_00008	8367	11711	Multifunctional conjugation protein TraI	pMhac	Mycobacterium hackensackense DSM44833
gnl|NCBI|pMhac_contig000001	pMhac_00009	12002	13300	hypothetical protein	pMhac	Mycobacterium hackensackense DSM44833
gnl|NCBI|pMhac_contig000001	pMhac_00010	13497	13667	hypothetical protein	pMhac	Mycobacterium hackensackense DSM44833
gnl|NCBI|pMhac_contig000001	pMhac_00011	13797	14180	hypothetical protein	pMhac	Mycobacterium hackensackense DSM44833
gnl|NCBI|pMhac_contig000001	pMhac_00012	14448	14696	hypothetical protein	pMhac	Mycobacterium hackensackense DSM44833
gnl|NCBI|pMhac_contig000001	pMhac_00013	14756	15508	Sporulation initiation inhibitor protein Soj	pMhac	Mycobacterium hackensackense DSM44833
gnl|NCBI|pMhac_contig000001	pMhac_00014	15501	15824	hypothetical protein	pMhac	Mycobacterium hackensackense DSM44833
gnl|NCBI|pMhac_contig000001	pMhac_00015	15976	16344	hypothetical protein	pMhac	Mycobacterium hackensackense DSM44833
gnl|NCBI|pMhac_contig000001	pMhac_00016	16283	16447	hypothetical protein	pMhac	Mycobacterium hackensackense DSM44833
gnl|NCBI|pMhac_contig000001	pMhac_00017	16469	17059	Abi-like protein	pMhac	Mycobacterium hackensackense DSM44833
gnl|NCBI|pMhac_contig000001	pMhac_00018	17545	18372	hypothetical protein	pMhac	Mycobacterium hackensackense DSM44833
gnl|NCBI|pMhac_contig000001	pMhac_00019	18369	18809	hypothetical protein	pMhac	Mycobacterium hackensackense DSM44833
gnl|NCBI|pMhac_contig000001	pMhac_00020	18896	19129	hypothetical protein	pMhac	Mycobacterium hackensackense DSM44833
gnl|NCBI|pMhac_contig000001	pMhac_00021	19145	19420	hypothetical protein	pMhac	Mycobacterium hackensackense DSM44833
gnl|NCBI|pMhac_contig000001	pMhac_00022	19677	20258	DNA-invertase hin	pMhac	Mycobacterium hackensackense DSM44833
gnl|NCBI|pMhac_contig000001	pMhac_00023	20463	21125	HTH-type transcriptional repressor KstR	pMhac	Mycobacterium hackensackense DSM44833
gnl|NCBI|pMhac_contig000001	pMhac_00024	21230	21733	Thioesterase superfamily protein	pMhac	Mycobacterium hackensackense DSM44833
gnl|NCBI|pMhac_contig000001	pMhac_00025	21730	22401	HTH-type transcriptional repressor KstR	pMhac	Mycobacterium hackensackense DSM44833
gnl|NCBI|pMhac_contig000001	pMhac_00026	22481	22909	hypothetical protein	pMhac	Mycobacterium hackensackense DSM44833
Contig	Locus_tag	Gene start	Gene end	Gene product	Plasmid	Organism
gnl|NCBI|pMint_contig000001	pMint_00001	1	684	cAMP receptor protein	pMint	Mycobacterium chimaera DSM44623
gnl|NCBI|pMint_contig000001	pMint_00002	800	1249	Ribbon-helix-helix protein%2C copG family	pMint	Mycobacterium chimaera DSM44623
gnl|NCBI|pMint_contig000001	pMint_00003	1246	1854	Chromosome-partitioning ATPase Soj	pMint	Mycobacterium chimaera DSM44623
gnl|NCBI|pMint_contig000001	pMint_00004	1907	2203	hypothetical protein	pMint	Mycobacterium chimaera DSM44623
gnl|NCBI|pMint_contig000001	pMint_00005	2243	2617	hypothetical protein	pMint	Mycobacterium chimaera DSM44623
gnl|NCBI|pMint_contig000001	pMint_00006	2808	3023	hypothetical protein	pMint	Mycobacterium chimaera DSM44623
gnl|NCBI|pMint_contig000001	pMint_00007	3283	3498	hypothetical protein	pMint	Mycobacterium chimaera DSM44623
gnl|NCBI|pMint_contig000001	pMint_00008	4186	5289	hypothetical protein	pMint	Mycobacterium chimaera DSM44623
gnl|NCBI|pMint_contig000001	pMint_00009	5422	5646	hypothetical protein	pMint	Mycobacterium chimaera DSM44623
gnl|NCBI|pMint_contig000001	pMint_00010	5812	8640	Multifunctional conjugation protein TraI	pMint	Mycobacterium chimaera DSM44623
gnl|NCBI|pMint_contig000001	pMint_00011	9346	9684	hypothetical protein	pMint	Mycobacterium chimaera DSM44623
gnl|NCBI|pMint_contig000001	pMint_00012	9684	10007	Helix-turn-helix	pMint	Mycobacterium chimaera DSM44623
gnl|NCBI|pMint_contig000001	pMint_00013	10488	11069	hypothetical protein	pMint	Mycobacterium chimaera DSM44623
gnl|NCBI|pMint_contig000001	pMint_00014	11527	12279	hypothetical protein	pMint	Mycobacterium chimaera DSM44623
gnl|NCBI|pMint_contig000001	pMint_00015	12837	13481	Fatty acid desaturase	pMint	Mycobacterium chimaera DSM44623
gnl|NCBI|pMint_contig000001	pMint_00016	13461	14759	hypothetical protein	pMint	Mycobacterium chimaera DSM44623
gnl|NCBI|pMint_contig000001	pMint_00017	15026	15736	hypothetical protein	pMint	Mycobacterium chimaera DSM44623
gnl|NCBI|pMint_contig000001	pMint_00018	15785	17008	Tyrosine recombinase XerC	pMint	Mycobacterium chimaera DSM44623
gnl|NCBI|pMint_contig000001	pMint_00019	17005	19470	Phage integrase family protein	pMint	Mycobacterium chimaera DSM44623
gnl|NCBI|pMint_contig000001	pMint_00020	19467	19754	hypothetical protein	pMint	Mycobacterium chimaera DSM44623
gnl|NCBI|pMint_contig000001	pMint_00021	19901	20746	hypothetical protein	pMint	Mycobacterium chimaera DSM44623
gnl|NCBI|pMint_contig000001	pMint_00022	20743	21522	Chromosomal replication initiator protein DnaA	pMint	Mycobacterium chimaera DSM44623
gnl|NCBI|pMint_contig000001	pMint_00023	21560	22645	hypothetical protein	pMint	Mycobacterium chimaera DSM44623
gnl|NCBI|pMint_contig000001	pMint_00024	22746	33023	Linear gramicidin synthase subunit D	pMint	Mycobacterium chimaera DSM44623
gnl|NCBI|pMint_contig000001	pMint_00025	33828	35312	Phenylacetone monooxygenase	pMint	Mycobacterium chimaera DSM44623
gnl|NCBI|pMint_contig000001	pMint_00026	35442	35678	Putative antitoxin MazE7	pMint	Mycobacterium chimaera DSM44623
gnl|NCBI|pMint_contig000001	pMint_00027	35665	36069	mRNA interferase MazF7	pMint	Mycobacterium chimaera DSM44623
gnl|NCBI|pMint_contig000001	pMint_00028	36313	36897	DNA-invertase hin	pMint	Mycobacterium chimaera DSM44623
gnl|NCBI|pMint_contig000001	pMint_00029	37116	38519	Lysylphosphatidylglycerol biosynthesis bifunctional protein LysX	pMint	Mycobacterium chimaera DSM44623
gnl|NCBI|pMint_contig000001	pMint_00030	38881	39042	hypothetical protein	pMint	Mycobacterium chimaera DSM44623
Contig	Locus_tag	Gene start	Gene end	Gene product	Plasmid	Organism
gnl|NCBI|pMkom_contig000001	pMkom_00001	37	597	hypothetical protein	pMkom	Mycobacterium komossense DSM44078
gnl|NCBI|pMkom_contig000001	pMkom_00002	604	3045	hypothetical protein	pMkom	Mycobacterium komossense DSM44078
gnl|NCBI|pMkom_contig000001	pMkom_00003	3042	3764	hypothetical protein	pMkom	Mycobacterium komossense DSM44078
gnl|NCBI|pMkom_contig000001	pMkom_00004	4390	5520	Dihydroorotate dehydrogenase (quinone)	pMkom	Mycobacterium komossense DSM44078
gnl|NCBI|pMkom_contig000001	pMkom_00005	5523	6302	hypothetical protein	pMkom	Mycobacterium komossense DSM44078
gnl|NCBI|pMkom_contig000001	pMkom_00006	6343	6636	RNA polymerase sigma factor SigA	pMkom	Mycobacterium komossense DSM44078
gnl|NCBI|pMkom_contig000001	pMkom_00007	6806	7708	short chain dehydrogenase	pMkom	Mycobacterium komossense DSM44078
gnl|NCBI|pMkom_contig000001	pMkom_00008	7796	7996	hypothetical protein	pMkom	Mycobacterium komossense DSM44078
gnl|NCBI|pMkom_contig000001	pMkom_00009	8016	10865	Multifunctional conjugation protein TraI	pMkom	Mycobacterium komossense DSM44078
gnl|NCBI|pMkom_contig000001	pMkom_00010	11245	12573	hypothetical protein	pMkom	Mycobacterium komossense DSM44078
gnl|NCBI|pMkom_contig000001	pMkom_00011	12770	13054	hypothetical protein	pMkom	Mycobacterium komossense DSM44078
gnl|NCBI|pMkom_contig000001	pMkom_00012	13295	13492	hypothetical protein	pMkom	Mycobacterium komossense DSM44078
gnl|NCBI|pMkom_contig000001	pMkom_00013	13605	14183	Chromosome-partitioning ATPase Soj	pMkom	Mycobacterium komossense DSM44078
gnl|NCBI|pMkom_contig000001	pMkom_00014	14176	14403	hypothetical protein	pMkom	Mycobacterium komossense DSM44078
gnl|NCBI|pMkom_contig000001	pMkom_00015	14793	15461	Abi-like protein	pMkom	Mycobacterium komossense DSM44078
gnl|NCBI|pMkom_contig000001	pMkom_00016	15567	15947	hypothetical protein	pMkom	Mycobacterium komossense DSM44078
gnl|NCBI|pMkom_contig000001	pMkom_00017	15944	16768	Divergent AAA domain protein	pMkom	Mycobacterium komossense DSM44078
gnl|NCBI|pMkom_contig000001	pMkom_00018	16800	17441	hypothetical protein	pMkom	Mycobacterium komossense DSM44078
gnl|NCBI|pMkom_contig000001	pMkom_00019	17441	18025	DNA-invertase hin	pMkom	Mycobacterium komossense DSM44078
gnl|NCBI|pMkom_contig000001	pMkom_00020	18191	18517	hypothetical protein	pMkom	Mycobacterium komossense DSM44078
gnl|NCBI|pMkom_contig000001	pMkom_00021	18602	19666	Haloalkane dehalogenase	pMkom	Mycobacterium komossense DSM44078
gnl|NCBI|pMkom_contig000001	pMkom_00022	19739	20494	hypothetical protein	pMkom	Mycobacterium komossense DSM44078
gnl|NCBI|pMkom_contig000001	pMkom_00023	20526	21179	Fic/DOC family protein	pMkom	Mycobacterium komossense DSM44078
gnl|NCBI|pMkom_contig000001	pMkom_00024	21278	21736	Antitoxin RelJ	pMkom	Mycobacterium komossense DSM44078
gnl|NCBI|pMkom_contig000001	pMkom_00025	21706	22071	hypothetical protein	pMkom	Mycobacterium komossense DSM44078
gnl|NCBI|pMkom_contig000001	pMkom_00026	22085	22318	hypothetical protein	pMkom	Mycobacterium komossense DSM44078
gnl|NCBI|pMkom_contig000001	pMkom_00027	22456	23094	hypothetical protein	pMkom	Mycobacterium komossense DSM44078
gnl|NCBI|pMkom_contig000001	pMkom_00028	23067	23390	hypothetical protein	pMkom	Mycobacterium komossense DSM44078
Contig	Locus_tag	Gene start	Gene end	Gene product	Plasmid	Organism
gnl|NCBI|pMmar_contig000001	pMmar_00001	1	1287	Sulfide dehydrogenase [flavocytochrome c] flavoprotein chain precursor	pMmar	Mycobacterium marseillense DSM45437
gnl|NCBI|pMmar_contig000001	pMmar_00002	1443	2042	DNA-invertase hin	pMmar	Mycobacterium marseillense DSM45437
gnl|NCBI|pMmar_contig000001	pMmar_00003	2090	2809	hypothetical protein	pMmar	Mycobacterium marseillense DSM45437
gnl|NCBI|pMmar_contig000001	pMmar_00004	2823	3710	hypothetical protein	pMmar	Mycobacterium marseillense DSM45437
gnl|NCBI|pMmar_contig000001	pMmar_00005	4015	4467	Ribbon-helix-helix protein%2C copG family	pMmar	Mycobacterium marseillense DSM45437
gnl|NCBI|pMmar_contig000001	pMmar_00006	4464	5015	CobQ/CobB/MinD/ParA nucleotide binding domain protein	pMmar	Mycobacterium marseillense DSM45437
gnl|NCBI|pMmar_contig000001	pMmar_00007	5157	5417	hypothetical protein	pMmar	Mycobacterium marseillense DSM45437
gnl|NCBI|pMmar_contig000001	pMmar_00008	5472	5834	hypothetical protein	pMmar	Mycobacterium marseillense DSM45437
gnl|NCBI|pMmar_contig000001	pMmar_00009	5916	6239	hypothetical protein	pMmar	Mycobacterium marseillense DSM45437
gnl|NCBI|pMmar_contig000001	pMmar_00010	6431	6757	hypothetical protein	pMmar	Mycobacterium marseillense DSM45437
gnl|NCBI|pMmar_contig000001	pMmar_00011	6840	7037	hypothetical protein	pMmar	Mycobacterium marseillense DSM45437
gnl|NCBI|pMmar_contig000001	pMmar_00012	7115	8515	hypothetical protein	pMmar	Mycobacterium marseillense DSM45437
gnl|NCBI|pMmar_contig000001	pMmar_00013	8512	8691	hypothetical protein	pMmar	Mycobacterium marseillense DSM45437
gnl|NCBI|pMmar_contig000001	pMmar_00014	8866	9114	hypothetical protein	pMmar	Mycobacterium marseillense DSM45437
gnl|NCBI|pMmar_contig000001	pMmar_00015	9342	12164	Multifunctional conjugation protein TraI	pMmar	Mycobacterium marseillense DSM45437
gnl|NCBI|pMmar_contig000001	pMmar_00016	12171	15071	Membrane transport protein mmpL8	pMmar	Mycobacterium marseillense DSM45437
gnl|NCBI|pMmar_contig000001	pMmar_00017	15068	15496	Putative membrane protein mmpS4	pMmar	Mycobacterium marseillense DSM45437
gnl|NCBI|pMmar_contig000001	pMmar_00018	15730	16050	Copper-sensing transcriptional repressor CsoR	pMmar	Mycobacterium marseillense DSM45437
gnl|NCBI|pMmar_contig000001	pMmar_00019	16218	16355	hypothetical protein	pMmar	Mycobacterium marseillense DSM45437
gnl|NCBI|pMmar_contig000001	pMmar_00020	16373	17557	Sulfide dehydrogenase [flavocytochrome c] flavoprotein chain precursor	pMmar	Mycobacterium marseillense DSM45437
gnl|NCBI|pMmar_contig000001	pMmar_00021	17586	17870	hypothetical protein	pMmar	Mycobacterium marseillense DSM45437
Contig	Locus_tag	Gene start	Gene end	Gene product	Plasmid	Organism
gnl|NCBI|pMmon_contig000001	pMmon_00001	37	285	Antitoxin MazE6	pMmon	Mycobacterium monacense DSM44395
gnl|NCBI|pMmon_contig000001	pMmon_00002	279	623	mRNA interferase MazF6	pMmon	Mycobacterium monacense DSM44395
gnl|NCBI|pMmon_contig000001	pMmon_00003	706	1413	Pyridoxamine 5'-phosphate oxidase	pMmon	Mycobacterium monacense DSM44395
gnl|NCBI|pMmon_contig000001	pMmon_00004	1872	2015	hypothetical protein	pMmon	Mycobacterium monacense DSM44395
gnl|NCBI|pMmon_contig000001	pMmon_00005	2460	4193	hypothetical protein	pMmon	Mycobacterium monacense DSM44395
gnl|NCBI|pMmon_contig000001	pMmon_00006	4197	6113	hypothetical protein	pMmon	Mycobacterium monacense DSM44395
gnl|NCBI|pMmon_contig000001	pMmon_00007	6110	7576	Beta-monoglucosyldiacylglycerol synthase	pMmon	Mycobacterium monacense DSM44395
gnl|NCBI|pMmon_contig000001	pMmon_00008	7576	9033	hypothetical protein	pMmon	Mycobacterium monacense DSM44395
gnl|NCBI|pMmon_contig000001	pMmon_00009	9655	10014	hypothetical protein	pMmon	Mycobacterium monacense DSM44395
gnl|NCBI|pMmon_contig000001	pMmon_00010	10511	13423	Multifunctional conjugation protein TraI	pMmon	Mycobacterium monacense DSM44395
gnl|NCBI|pMmon_contig000001	pMmon_00011	13779	15038	hypothetical protein	pMmon	Mycobacterium monacense DSM44395
gnl|NCBI|pMmon_contig000001	pMmon_00012	15260	15466	hypothetical protein	pMmon	Mycobacterium monacense DSM44395
gnl|NCBI|pMmon_contig000001	pMmon_00013	15734	16258	hypothetical protein	pMmon	Mycobacterium monacense DSM44395
gnl|NCBI|pMmon_contig000001	pMmon_00014	16568	16912	hypothetical protein	pMmon	Mycobacterium monacense DSM44395
gnl|NCBI|pMmon_contig000001	pMmon_00015	16978	17289	hypothetical protein	pMmon	Mycobacterium monacense DSM44395
gnl|NCBI|pMmon_contig000001	pMmon_00016	17286	18068	Chromosome partitioning protein ParA	pMmon	Mycobacterium monacense DSM44395
gnl|NCBI|pMmon_contig000001	pMmon_00017	18306	18569	hypothetical protein	pMmon	Mycobacterium monacense DSM44395
gnl|NCBI|pMmon_contig000001	pMmon_00018	18559	18795	hypothetical protein	pMmon	Mycobacterium monacense DSM44395
gnl|NCBI|pMmon_contig000001	pMmon_00019	18842	19177	hypothetical protein	pMmon	Mycobacterium monacense DSM44395
gnl|NCBI|pMmon_contig000001	pMmon_00020	19220	19801	hypothetical protein	pMmon	Mycobacterium monacense DSM44395
gnl|NCBI|pMmon_contig000001	pMmon_00021	19806	20144	hypothetical protein	pMmon	Mycobacterium monacense DSM44395
gnl|NCBI|pMmon_contig000001	pMmon_00022	20158	20811	DNA-invertase hin	pMmon	Mycobacterium monacense DSM44395
Contig	Locus_tag	Gene start	Gene end	Gene product	Plasmid	Organism
gnl|NCBI|pMmor_contig000001	pMmor_00001	37	597	hypothetical protein	pMmor	Mycobacterium moriokaense DSM44221
gnl|NCBI|pMmor_contig000001	pMmor_00002	604	3045	hypothetical protein	pMmor	Mycobacterium moriokaense DSM44221
gnl|NCBI|pMmor_contig000001	pMmor_00003	3042	3764	hypothetical protein	pMmor	Mycobacterium moriokaense DSM44221
gnl|NCBI|pMmor_contig000001	pMmor_00004	4390	5520	Dihydroorotate dehydrogenase (quinone)	pMmor	Mycobacterium moriokaense DSM44221
gnl|NCBI|pMmor_contig000001	pMmor_00005	5523	6302	hypothetical protein	pMmor	Mycobacterium moriokaense DSM44221
gnl|NCBI|pMmor_contig000001	pMmor_00006	6343	6636	RNA polymerase sigma factor SigA	pMmor	Mycobacterium moriokaense DSM44221
gnl|NCBI|pMmor_contig000001	pMmor_00007	6806	7708	short chain dehydrogenase	pMmor	Mycobacterium moriokaense DSM44221
gnl|NCBI|pMmor_contig000001	pMmor_00008	7796	7996	hypothetical protein	pMmor	Mycobacterium moriokaense DSM44221
gnl|NCBI|pMmor_contig000001	pMmor_00009	8016	10865	Multifunctional conjugation protein TraI	pMmor	Mycobacterium moriokaense DSM44221
gnl|NCBI|pMmor_contig000001	pMmor_00010	11245	12573	hypothetical protein	pMmor	Mycobacterium moriokaense DSM44221
gnl|NCBI|pMmor_contig000001	pMmor_00011	12770	13054	hypothetical protein	pMmor	Mycobacterium moriokaense DSM44221
gnl|NCBI|pMmor_contig000001	pMmor_00012	13295	13492	hypothetical protein	pMmor	Mycobacterium moriokaense DSM44221
gnl|NCBI|pMmor_contig000001	pMmor_00013	13605	14183	Chromosome-partitioning ATPase Soj	pMmor	Mycobacterium moriokaense DSM44221
gnl|NCBI|pMmor_contig000001	pMmor_00014	14176	14403	hypothetical protein	pMmor	Mycobacterium moriokaense DSM44221
gnl|NCBI|pMmor_contig000001	pMmor_00015	14793	15461	Abi-like protein	pMmor	Mycobacterium moriokaense DSM44221
gnl|NCBI|pMmor_contig000001	pMmor_00016	15567	15947	hypothetical protein	pMmor	Mycobacterium moriokaense DSM44221
gnl|NCBI|pMmor_contig000001	pMmor_00017	15944	16768	Divergent AAA domain protein	pMmor	Mycobacterium moriokaense DSM44221
gnl|NCBI|pMmor_contig000001	pMmor_00018	16800	17441	hypothetical protein	pMmor	Mycobacterium moriokaense DSM44221
gnl|NCBI|pMmor_contig000001	pMmor_00019	17441	18025	DNA-invertase hin	pMmor	Mycobacterium moriokaense DSM44221
gnl|NCBI|pMmor_contig000001	pMmor_00020	18191	18517	hypothetical protein	pMmor	Mycobacterium moriokaense DSM44221
gnl|NCBI|pMmor_contig000001	pMmor_00021	18602	19666	Haloalkane dehalogenase	pMmor	Mycobacterium moriokaense DSM44221
gnl|NCBI|pMmor_contig000001	pMmor_00022	19739	20494	hypothetical protein	pMmor	Mycobacterium moriokaense DSM44221
gnl|NCBI|pMmor_contig000001	pMmor_00023	20526	21179	Fic/DOC family protein	pMmor	Mycobacterium moriokaense DSM44221
gnl|NCBI|pMmor_contig000001	pMmor_00024	21278	21736	Antitoxin RelJ	pMmor	Mycobacterium moriokaense DSM44221
gnl|NCBI|pMmor_contig000001	pMmor_00025	21706	22071	hypothetical protein	pMmor	Mycobacterium moriokaense DSM44221
gnl|NCBI|pMmor_contig000001	pMmor_00026	22085	22318	hypothetical protein	pMmor	Mycobacterium moriokaense DSM44221
gnl|NCBI|pMmor_contig000001	pMmor_00027	22456	23094	hypothetical protein	pMmor	Mycobacterium moriokaense DSM44221
gnl|NCBI|pMmor_contig000001	pMmor_00028	23067	23390	hypothetical protein	pMmor	Mycobacterium moriokaense DSM44221
Contig	Locus_tag	Gene start	Gene end	Gene product	Plasmid	Organism
gnl|NCBI|pMneb_contig000001	pMneb_00001	1	3585	Multifunctional conjugation protein TraI	pMneb	Mycobacterium nebraskense DSM44803
gnl|NCBI|pMneb_contig000001	pMneb_00002	3700	3969	hypothetical protein	pMneb	Mycobacterium nebraskense DSM44803
gnl|NCBI|pMneb_contig000001	pMneb_00003	4031	4666	hypothetical protein	pMneb	Mycobacterium nebraskense DSM44803
gnl|NCBI|pMneb_contig000001	pMneb_00004	4720	5622	hypothetical protein	pMneb	Mycobacterium nebraskense DSM44803
gnl|NCBI|pMneb_contig000001	pMneb_00005	6277	6456	hypothetical protein	pMneb	Mycobacterium nebraskense DSM44803
gnl|NCBI|pMneb_contig000001	pMneb_00006	6487	6927	hypothetical protein	pMneb	Mycobacterium nebraskense DSM44803
gnl|NCBI|pMneb_contig000001	pMneb_00007	7069	7716	hypothetical protein	pMneb	Mycobacterium nebraskense DSM44803
gnl|NCBI|pMneb_contig000001	pMneb_00008	7993	8586	DNA-invertase hin	pMneb	Mycobacterium nebraskense DSM44803
gnl|NCBI|pMneb_contig000001	pMneb_00009	8590	9735	hypothetical protein	pMneb	Mycobacterium nebraskense DSM44803
gnl|NCBI|pMneb_contig000001	pMneb_00010	9872	10405	hypothetical protein	pMneb	Mycobacterium nebraskense DSM44803
gnl|NCBI|pMneb_contig000001	pMneb_00011	10417	11460	Chromosome-partitioning ATPase Soj	pMneb	Mycobacterium nebraskense DSM44803
gnl|NCBI|pMneb_contig000001	pMneb_00012	11457	11858	hypothetical protein	pMneb	Mycobacterium nebraskense DSM44803
gnl|NCBI|pMneb_contig000001	pMneb_00013	11957	12241	hypothetical protein	pMneb	Mycobacterium nebraskense DSM44803
gnl|NCBI|pMneb_contig000001	pMneb_00014	12500	12757	hypothetical protein	pMneb	Mycobacterium nebraskense DSM44803
gnl|NCBI|pMneb_contig000001	pMneb_00015	12784	13179	hypothetical protein	pMneb	Mycobacterium nebraskense DSM44803
gnl|NCBI|pMneb_contig000001	pMneb_00016	13257	13454	hypothetical protein	pMneb	Mycobacterium nebraskense DSM44803
gnl|NCBI|pMneb_contig000001	pMneb_00017	13577	14947	hypothetical protein	pMneb	Mycobacterium nebraskense DSM44803
gnl|NCBI|pMneb_contig000001	pMneb_00018	15223	15375	hypothetical protein	pMneb	Mycobacterium nebraskense DSM44803
Contig	Locus_tag	Gene start	Gene end	Gene product	Plasmid	Organism
gnl|NCBI|pMpar_contig000001	pMpar_00001	55	717	hypothetical protein	pMpar	Mycobacterium parakoreense DSM45575
gnl|NCBI|pMpar_contig000001	pMpar_00002	714	3140	Type IV secretory system Conjugative DNA transfer	pMpar	Mycobacterium parakoreense DSM45575
gnl|NCBI|pMpar_contig000001	pMpar_00003	3339	3884	hypothetical protein	pMpar	Mycobacterium parakoreense DSM45575
gnl|NCBI|pMpar_contig000001	pMpar_00004	4268	4819	hypothetical protein	pMpar	Mycobacterium parakoreense DSM45575
gnl|NCBI|pMpar_contig000001	pMpar_00005	4862	5284	hypothetical protein	pMpar	Mycobacterium parakoreense DSM45575
gnl|NCBI|pMpar_contig000001	pMpar_00006	5281	5832	DNA-invertase hin	pMpar	Mycobacterium parakoreense DSM45575
gnl|NCBI|pMpar_contig000001	pMpar_00007	5961	6404	hypothetical protein	pMpar	Mycobacterium parakoreense DSM45575
gnl|NCBI|pMpar_contig000001	pMpar_00008	6406	6552	hypothetical protein	pMpar	Mycobacterium parakoreense DSM45575
gnl|NCBI|pMpar_contig000001	pMpar_00009	6627	6926	hypothetical protein	pMpar	Mycobacterium parakoreense DSM45575
gnl|NCBI|pMpar_contig000001	pMpar_00010	6969	7601	CobQ/CobB/MinD/ParA nucleotide binding domain protein	pMpar	Mycobacterium parakoreense DSM45575
gnl|NCBI|pMpar_contig000001	pMpar_00011	7973	8518	hypothetical protein	pMpar	Mycobacterium parakoreense DSM45575
gnl|NCBI|pMpar_contig000001	pMpar_00012	8551	10512	hypothetical protein	pMpar	Mycobacterium parakoreense DSM45575
gnl|NCBI|pMpar_contig000001	pMpar_00013	10509	11087	hypothetical protein	pMpar	Mycobacterium parakoreense DSM45575
gnl|NCBI|pMpar_contig000001	pMpar_00014	11136	11339	hypothetical protein	pMpar	Mycobacterium parakoreense DSM45575
gnl|NCBI|pMpar_contig000001	pMpar_00015	12454	12744	hypothetical protein	pMpar	Mycobacterium parakoreense DSM45575
gnl|NCBI|pMpar_contig000001	pMpar_00016	13181	13873	hypothetical protein	pMpar	Mycobacterium parakoreense DSM45575
gnl|NCBI|pMpar_contig000001	pMpar_00017	14207	14656	hypothetical protein	pMpar	Mycobacterium parakoreense DSM45575
Contig	Locus_tag	Gene start	Gene end	Gene product	Plasmid	Organism
gnl|NCBI|pMper_contig000001	pMper_00001	271	5715	Multifunctional conjugation protein TraI	pMper	Mycobacterium peregrinum DSM43271
gnl|NCBI|pMper_contig000001	pMper_00002	5736	6143	hypothetical protein	pMper	Mycobacterium peregrinum DSM43271
gnl|NCBI|pMper_contig000001	pMper_00003	6155	8542	hypothetical protein	pMper	Mycobacterium peregrinum DSM43271
gnl|NCBI|pMper_contig000001	pMper_00004	8542	9159	hypothetical protein	pMper	Mycobacterium peregrinum DSM43271
gnl|NCBI|pMper_contig000001	pMper_00005	9179	9451	hypothetical protein	pMper	Mycobacterium peregrinum DSM43271
gnl|NCBI|pMper_contig000001	pMper_00006	9451	10134	hypothetical protein	pMper	Mycobacterium peregrinum DSM43271
gnl|NCBI|pMper_contig000001	pMper_00007	11145	11372	hypothetical protein	pMper	Mycobacterium peregrinum DSM43271
gnl|NCBI|pMper_contig000001	pMper_00008	11372	11764	hypothetical protein	pMper	Mycobacterium peregrinum DSM43271
gnl|NCBI|pMper_contig000001	pMper_00009	12041	12196	hypothetical protein	pMper	Mycobacterium peregrinum DSM43271
gnl|NCBI|pMper_contig000001	pMper_00010	12418	12699	hypothetical protein	pMper	Mycobacterium peregrinum DSM43271
gnl|NCBI|pMper_contig000001	pMper_00011	12808	13104	hypothetical protein	pMper	Mycobacterium peregrinum DSM43271
gnl|NCBI|pMper_contig000001	pMper_00012	13348	14067	hypothetical protein	pMper	Mycobacterium peregrinum DSM43271
gnl|NCBI|pMper_contig000001	pMper_00013	14098	14856	hypothetical protein	pMper	Mycobacterium peregrinum DSM43271
gnl|NCBI|pMper_contig000001	pMper_00014	15088	15675	DNA-invertase hin	pMper	Mycobacterium peregrinum DSM43271
gnl|NCBI|pMper_contig000001	pMper_00015	15672	16313	hypothetical protein	pMper	Mycobacterium peregrinum DSM43271
gnl|NCBI|pMper_contig000001	pMper_00016	16366	16941	hypothetical protein	pMper	Mycobacterium peregrinum DSM43271
gnl|NCBI|pMper_contig000001	pMper_00017	17207	17407	hypothetical protein	pMper	Mycobacterium peregrinum DSM43271
gnl|NCBI|pMper_contig000001	pMper_00018	17643	18491	Chromosome partitioning protein ParA	pMper	Mycobacterium peregrinum DSM43271
gnl|NCBI|pMper_contig000001	pMper_00019	18488	18895	hypothetical protein	pMper	Mycobacterium peregrinum DSM43271
gnl|NCBI|pMper_contig000001	pMper_00020	18958	19101	Antitoxin/MT0312	pMper	Mycobacterium peregrinum DSM43271
gnl|NCBI|pMper_contig000001	pMper_00021	19102	19323	hypothetical protein	pMper	Mycobacterium peregrinum DSM43271
gnl|NCBI|pMper_contig000001	pMper_00022	19491	19856	hypothetical protein	pMper	Mycobacterium peregrinum DSM43271
gnl|NCBI|pMper_contig000001	pMper_00023	19955	20395	hypothetical protein	pMper	Mycobacterium peregrinum DSM43271
gnl|NCBI|pMper_contig000001	pMper_00024	20733	22064	hypothetical protein	pMper	Mycobacterium peregrinum DSM43271
Contig	Locus_tag	Gene start	Gene end	Gene product	Plasmid	Organism
gnl|NCBI|pMscr_contig000001	pMscr_00001	1	204	hypothetical protein	pMscr	Mycobacterium scrofulaceum DSM43992
gnl|NCBI|pMscr_contig000001	pMscr_00002	410	613	hypothetical protein	pMscr	Mycobacterium scrofulaceum DSM43992
gnl|NCBI|pMscr_contig000001	pMscr_00003	892	2211	hypothetical protein	pMscr	Mycobacterium scrofulaceum DSM43992
gnl|NCBI|pMscr_contig000001	pMscr_00004	2211	2582	hypothetical protein	pMscr	Mycobacterium scrofulaceum DSM43992
gnl|NCBI|pMscr_contig000001	pMscr_00005	2972	9031	Multifunctional conjugation protein TraI	pMscr	Mycobacterium scrofulaceum DSM43992
gnl|NCBI|pMscr_contig000001	pMscr_00006	9028	9261	hypothetical protein	pMscr	Mycobacterium scrofulaceum DSM43992
gnl|NCBI|pMscr_contig000001	pMscr_00007	9322	9846	hypothetical protein	pMscr	Mycobacterium scrofulaceum DSM43992
gnl|NCBI|pMscr_contig000001	pMscr_00008	10086	10898	hypothetical protein	pMscr	Mycobacterium scrofulaceum DSM43992
gnl|NCBI|pMscr_contig000001	pMscr_00009	10891	13281	hypothetical protein	pMscr	Mycobacterium scrofulaceum DSM43992
gnl|NCBI|pMscr_contig000001	pMscr_00010	13299	13586	hypothetical protein	pMscr	Mycobacterium scrofulaceum DSM43992
gnl|NCBI|pMscr_contig000001	pMscr_00011	13867	14499	hypothetical protein	pMscr	Mycobacterium scrofulaceum DSM43992
gnl|NCBI|pMscr_contig000001	pMscr_00012	14591	15070	hypothetical protein	pMscr	Mycobacterium scrofulaceum DSM43992
gnl|NCBI|pMscr_contig000001	pMscr_00013	15185	15655	hypothetical protein	pMscr	Mycobacterium scrofulaceum DSM43992
gnl|NCBI|pMscr_contig000001	pMscr_00014	15772	16386	DNA-invertase hin	pMscr	Mycobacterium scrofulaceum DSM43992
gnl|NCBI|pMscr_contig000001	pMscr_00015	16386	17027	hypothetical protein	pMscr	Mycobacterium scrofulaceum DSM43992
gnl|NCBI|pMscr_contig000001	pMscr_00016	17056	18276	Divergent AAA domain protein	pMscr	Mycobacterium scrofulaceum DSM43992
gnl|NCBI|pMscr_contig000001	pMscr_00017	18463	19194	6-hydroxy-3-succinoylpyridine 3-monooxygenase HspA	pMscr	Mycobacterium scrofulaceum DSM43992
gnl|NCBI|pMscr_contig000001	pMscr_00018	19318	19545	hypothetical protein	pMscr	Mycobacterium scrofulaceum DSM43992
gnl|NCBI|pMscr_contig000001	pMscr_00019	19538	20113	Chromosome-partitioning ATPase Soj	pMscr	Mycobacterium scrofulaceum DSM43992
Contig	Locus_tag	Gene start	Gene end	Gene product	Plasmid	Organism
gnl|NCBI|pMsep_contig000001	pMsep_00001	788	1228	hypothetical protein	pMsep	Mycobacterium septicum DSM44393
gnl|NCBI|pMsep_contig000001	pMsep_00002	1327	1692	hypothetical protein	pMsep	Mycobacterium septicum DSM44393
gnl|NCBI|pMsep_contig000001	pMsep_00003	1860	2081	hypothetical protein	pMsep	Mycobacterium septicum DSM44393
gnl|NCBI|pMsep_contig000001	pMsep_00004	2082	2225	Antitoxin/MT0312	pMsep	Mycobacterium septicum DSM44393
gnl|NCBI|pMsep_contig000001	pMsep_00005	2288	2695	hypothetical protein	pMsep	Mycobacterium septicum DSM44393
gnl|NCBI|pMsep_contig000001	pMsep_00006	2692	3516	Chromosome partitioning protein ParA	pMsep	Mycobacterium septicum DSM44393
gnl|NCBI|pMsep_contig000001	pMsep_00007	3776	3976	hypothetical protein	pMsep	Mycobacterium septicum DSM44393
gnl|NCBI|pMsep_contig000001	pMsep_00008	4242	4817	hypothetical protein	pMsep	Mycobacterium septicum DSM44393
gnl|NCBI|pMsep_contig000001	pMsep_00009	4870	5511	hypothetical protein	pMsep	Mycobacterium septicum DSM44393
gnl|NCBI|pMsep_contig000001	pMsep_00010	5508	6095	DNA-invertase hin	pMsep	Mycobacterium septicum DSM44393
gnl|NCBI|pMsep_contig000001	pMsep_00011	6327	7085	hypothetical protein	pMsep	Mycobacterium septicum DSM44393
gnl|NCBI|pMsep_contig000001	pMsep_00012	7116	7835	hypothetical protein	pMsep	Mycobacterium septicum DSM44393
gnl|NCBI|pMsep_contig000001	pMsep_00013	8079	8375	hypothetical protein	pMsep	Mycobacterium septicum DSM44393
gnl|NCBI|pMsep_contig000001	pMsep_00014	8484	8765	hypothetical protein	pMsep	Mycobacterium septicum DSM44393
gnl|NCBI|pMsep_contig000001	pMsep_00015	8987	9142	hypothetical protein	pMsep	Mycobacterium septicum DSM44393
gnl|NCBI|pMsep_contig000001	pMsep_00016	9419	9811	hypothetical protein	pMsep	Mycobacterium septicum DSM44393
gnl|NCBI|pMsep_contig000001	pMsep_00017	9811	10038	hypothetical protein	pMsep	Mycobacterium septicum DSM44393
gnl|NCBI|pMsep_contig000001	pMsep_00018	11049	11732	hypothetical protein	pMsep	Mycobacterium septicum DSM44393
gnl|NCBI|pMsep_contig000001	pMsep_00019	11732	12004	hypothetical protein	pMsep	Mycobacterium septicum DSM44393
gnl|NCBI|pMsep_contig000001	pMsep_00020	12024	12641	hypothetical protein	pMsep	Mycobacterium septicum DSM44393
gnl|NCBI|pMsep_contig000001	pMsep_00021	12641	15028	hypothetical protein	pMsep	Mycobacterium septicum DSM44393
gnl|NCBI|pMsep_contig000001	pMsep_00022	15040	15447	hypothetical protein	pMsep	Mycobacterium septicum DSM44393
gnl|NCBI|pMsep_contig000001	pMsep_00023	15468	20912	Multifunctional conjugation protein TraI	pMsep	Mycobacterium septicum DSM44393
gnl|NCBI|pMsep_contig000001	pMsep_00024	21235	22011	hypothetical protein	pMsep	Mycobacterium septicum DSM44393

## Sheet: Table S6a,b
	Table S6a. Phage derived genome content.
	Clade/Species	% of genome	SDa	n	p-value	Comparison group
	Mycobacteria	0.701531	0.686264	244	-	-
	Mycobacterium mageritense clade	1.49015	1.36504	4	0.0260072	vs Mycobacteria
	Mycobacterium chelonae clade	1.74913	1.36446	12	2.0347e-06	vs Mycobacteria
	Mycobacterium abscessus subsp. bolletii 50594	3.70554	>2SD higher	1	-	vs Mycobacteria
	Mycobacterium aquaticumRW6	3.22261	>2SD higher	1	-	vs Mycobacteria
	Mycobacterium canariasense DSM 44828	4.02257	>2SD higher	1	-	vs Mycobacteria
	Mycobacterium fluoranthenivorans DSM 44556	2.18476	>2SD higher	1	-	vs Mycobacteria
	Mycobacterium franklinii DSM 45524	2.25117	>2SD higher	1	-	vs Mycobacteria
	Mycobacterium heckeshornense RLE	2.17635	>2SD higher	1	-	vs Mycobacteria
	Mycobacterium heraklionense Davo	2.16883	>2SD higher	1	-	vs Mycobacteria
	Mycobacterium immunogenum DSM 45595	4.6405	>2SD higher	1	-	vs Mycobacteria
	Mycobacterium mucogenicum DSM 44124	3.12608	>2SD higher	1	-	vs Mycobacteria
	Mycobacterium saopaulenseCCUG 66554	2.5897	>2SD higher	1	-	vs Mycobacteria
	Mycobacterium senegalense CK1	2.41562	>2SD higher	1	-	vs Mycobacteria
	Mycobacterium sp. UMKg17	2.13626	>2SD higher	1	-	vs Mycobacteria
	Mycobacterium tusciae JS617	2.8036	>2SD higher	1	-	vs Mycobacteria
	a: >2SD higher, where SD is taken from Mycobacteria, i.e. 2 x 0,69 = 1,38.
	Table S6b. Presence of phages.
	Species/Strain	Cladea	Pathogenicity	Growth	Intact	Questionable	Incomplete	Total bp phage derived sequences	% of genome
	Mycobacterium acapulcensis CSURP 1424	flavescens	U	RGM	0	0	2	17142	0.318921
	Mycobacterium lehmannii CECT 8763	flavescens	U	RGM	0	0	3	24574	0.439791
	Mycobacterium neumannii CECT 8766	flavescens	U	RGM	0	0	4	34822	0.637066
	Mycobacterium novocastrense DSM 44203	flavescens	OP	RGM	0	0	1	13504	0.213409
	Mycobacterium malmesburyense WCM 7299	flavescens	U	RGM	0	0	3	23019	0.413926
	Mycobacterium komanii GPK 1020	flavescens	U	RGM	0	0	1	16180	0.295879
	Mycobacterium sp GA-0227b	flavescens	U	U	0	0	2	13657	0.260933
	Mycobacterium sp IS-3022	flavescens	U	U	0	0	3	24713	0.470287
	Mycobacterium celeriflavum DSM 46765	flavescens	OP	RGM	0	0	1	21346	0.423975
	Mycobacterium flavescens DSM 43991	flavescens	OP	SGM	0	0	2	14202	0.233848
	Mycobacterium rutilum DSM 45405	flavescens	NP	RGM	0	0	1	6054	0.0994459
	Mycobacterium phlei CCUG 21000	flavescens	NP	RGM	0	0	1	8754	0.160954
	Mycobacterium elephantis DSM 44368	elephantis	OP	RGM	0	1	0	18809	0.33828
	Mycobacterium elephantis Lipa	elephantis	OP	RGM	0	1	1	26783	0.507823
	Mycobacterium pulveris DSM 44222	elephantis	NP	SGM	0	0	2	87870	1.56506
	Mycobacterium holsaticum DSM 44478	elephantis	NP	RGM	0	0	4	46474	0.81285
	Mycobacterium moriokaense DSM 44221	gadium	NP	RGM	0	0	2	57279	0.908711
	Mycobacterium barrassiae CCUG 50398T	gadium	OP	RGM	1	0	5	53781	0.896564
	Mycobacterium gadium DSM 44077	gadium	NP	RGM	0	0	2	15735	0.267513
	Mycobacterium tusciae JS 617	gadium	OP	SGM	0	1	16	208257	2.8036
	Mycobacterium thermoresistibile DSM 44167	agri	NP	RGM	0	1	0	59454	1.19365
	Mycobacterium thermoresistibile JCM 6362	agri	NP	RGM	0	0	2	58598	1.17792
	Mycobacterium hassiacum DSM 44199	agri	NP	RGM	1	0	0	54861	1.06175
	Mycobacterium agri CCUG 37673	agri	NP	RGM	0	0	7	89116	1.2545
	Mycobacterium duvalii DSM 44244	duvali	NP	RGM	0	0	4	56321	0.987124
	Mycobacterium poriferae DSM 44585	duvali	OP	RGM	0	0	3	22675	0.394523
	Mycobacterium psychrotolerans DSM 44697	chlorophenolicum	NP	RGM	0	0	2	27508	0.481995
	Mycobacterium sp Soil 538	chlorophenolicum	U	RGM	0	0	1	10161	0.173887
	Mycobacterium chlorophenolicum DSM 43826	chlorophenolicum	NP	RGM	0	0	1	20858	0.278014
	Mycobacterium chubuense DSM 44219	chlorophenolicum	NP	RGM	0	0	3	56200	0.929833
	Mycobacterium rufum DSM 45406	chlorophenolicum	NP	RGM	0	0	4	50237	0.793518
	Mycobacterium rufum JS 14	chlorophenolicum	NP	RGM	0	0	3	33906	0.53996
	Mycobacterium obuense DSM 44075	chlorophenolicum	NP	RGM	0	0	1	18469	0.284658
	Mycobacterium chubuense NBB4	chlorophenolicum	NP	RGM	0	0	1	9993	0.176033
	Mycobacterium vanbaalenii DSM 7251	austroafricanum	NP	RGM	0	0	3	23533	0.360817
	Mycobacterium vanbaalenii PYR-1	austroafricanum	NP	RGM	0	5	3	82865	1.25552
	Mycobacterium austroafricanum DSM 44191	austroafricanum	NP	RGM	0	0	1	10389	0.150919
	Mycobacterium vaccae DSM 43292	austroafricanum	OP	SGM	0	0	1	11165	0.177202
	Mycobacterium vaccae ATCC 25954	austroafricanum	OP	RGM	0	0	1	6441	0.101442
	Mycobacterium parafortuitum CCUG 20999	austroafricanum	U	RGM	0	0	1	13560	0.217364
	Mycobacterium gilvum DSM 45363	austroafricanum	NP	RGM	0	2	1	25546	0.403159
	Mycobacterium gilvum Spyr1	austroafricanum	NP	RGM	0	1	0	17091	0.303021
	Mycobacterium iranicum UM TJL	austroafricanum	OP	RGM	0	0	2	27748	0.44471
	Mycobacterium aurum DSM 43999	austroafricanum	NP	RGM	0	0	3	36286	0.601748
	Mycobacterium aurum NCTC 10437	austroafricanum	NP	RGM	1	0	2	24300	0.397082
	Mycobacterium pyrenivorans DSM 44605	pyrenivorans	NP	RGM	0	0	1	5799	0.085281
	Mycobacterium hippocampi DSM 45391	pyrenivorans	U	RGM	0	0	6	50226	0.798195
	Mycobacterium sp MCS	doricum	NP	RGM	0	0	3	22672	0.39086
	Mycobacterium sp KMS	doricum	NP	RGM	0	0	3	24021	0.411823
	Mycobacterium monacense DSM 44395	doricum	OP	RGM	0	0	6	54002	0.882405
	Mycobacterium sp JLS	doricum	NP	RGM	0	1	3	25768	0.419044
	Mycobacterium doricum CCUG 46352	doricum	OP	SGM	0	0	1	12301	0.304654
	Mycobacterium litorale DSM 45785	doricum	NP	RGM	0	0	3	22700	0.401833
	Mycobacterium manitobense DSM 44615	doricum	OP	RGM	0	0	3	26318	0.427275
	Mycobacterium setense DSM 45070	fortuitum	OP	RGM	0	0	1	10064	0.16086
	Mycobacterium septicum DSM 44393	fortuitum	OP	RGM	0	0	4	30438	0.433344
	Mycobacterium neworleansense ATCC 49404	fortuitum	OP	RGM	0	0	1	10021	0.156771
	Mycobacterium neworleansense DSM 44679	fortuitum	OP	RGM	0	0	1	10021	0.156563
	Mycobacterium peregrinum DSM 43271	fortuitum	OP	RGM	1	0	0	43633	0.607111
	Mycobacterium peregrinum CSUR P2098	fortuitum	OP	RGM	1	0	0	43633	0.603638
	Mycobacterium alvei CCUG 37585T	fortuitum	NP	RGM	0	0	1	11779	0.193806
	Mycobacterium fortuitum subsp fortuitum DSM 46621	fortuitum	OP	RGM	0	0	3	44070	0.682667
	Mycobacterium sp VKM Ac-1817D	fortuitum	U	RGM	0	0	4	48317	0.751475
	Mycobacterium fortuitum CT6	fortuitum	OP	RGM	0	0	3	22006	0.346068
	Mycobacterium fortuitum DSM 44220	fortuitum	OP	RGM	1	0	1	38441	0.53217
	Mycobacterium porcinum DSM 44242	fortuitum	OP	RGM	0	0	1	10038	0.141793
	Mycobacterium vulneris DSM 45247	fortuitum	OP	SGM	0	1	1	16445	0.231692
	Mycobacterium boenickei DSM 44677	fortuitum	OP	RGM	0	0	1	43386	0.652297
	Mycobacterium senegalense CK1	fortuitum	P	RGM	2	2	1	165491	2.41562
	Mycobacterium conceptionense MLE	fortuitum	OP	RGM	2	0	1	76403	1.05862
	Mycobacterium conceptionense DSM 45102	fortuitum	OP	RGM	1	2	0	107439	1.69499
	Mycobacterium senegalense DSM 43656	fortuitum	P	RGM	0	0	2	17378	0.281337
	Mycobacterium farcinogenes DSM 43637	fortuitum	OP	SGM	0	0	3	28627	0.458603
	Mycobacterium farcinogenes DSM 43637 *	fortuitum	OP	SGM	0	1	0	18993	0.311021
	Mycobacterium houstonense DSM 44676	fortuitum	OP	RGM	1	1	1	127217	1.96892
	Mycobacterium goodii CCUG 58730T	smegmatis	OP	RGM	0	0	1	20024	0.264332
	Mycobacterium wolinskyi CCUG 47168T	smegmatis	OP	RGM	0	0	4	64615	0.845144
	Mycobacterium smegmatis str MC2 155	smegmatis	OP	RGM	0	0	1	13803	0.19428
	Mycobacterium dioxanotrophicus PH-06	mageritense	NP	RGM	1	1	0	137498	1.78048
	Mycobacterium aquaticum RW6	mageritense	U	RGM	3	0	1	259733	3.22261
	Mycobacterium brisbanense DSM 44680	mageritense	OP	RGM	1	0	1	71932	0.957494
	Mycobacterium mageritense DSM 44476 CIP 104973	mageritense	OP	RGM	0	0	0	0	0
	Mycobacterium neoaurum DSM 44074	neoaurum	NP	RGM	0	0	1	6854	0.123069
	Mycobacterium neoaurum ATCC 25795	neoaurum	NP	RGM	0	0	1	6854	0.123284
	Mycobacterium sp UNCCL9	neoaurum	U	U	1	0	0	44131	0.780447
	Mycobacterium bacteremicum DSM 45578	neoaurum	OP	RGM	1	0	0	43390	0.715589
	Mycobacterium diernhoferi DSM 43524	neoaurum	NP	RGM	0	0	3	29144	0.486742
	Mycobacterium frederiksbergense DSM 45364	neoaurum	NP	RGM	0	1	2	20309	0.312705
	Mycobacterium fluoranthenivorans DSM 44556	neoaurum	NP	RGM	2	0	2	142612	2.18476
	Mycobacterium hackensackense DSM 44833	neoaurum	OP	RGM	2	0	2	136210	1.99668
	Mycobacterium canariasense DSM 44828	neoaurum	OP	RGM	3	0	3	276741	4.02257
	Mycobacterium cosmeticum DSM 44829	neoaurum	OP	RGM	0	0	4	29287	0.454329
	Mycobacterium mucogenicum DSM 44124	mucogenicum	OP	RGM	3	1	1	193846	3.12608
	Mycobacterium sp 360MFTsu51	mucogenicum	U	U	0	0	1	18023	0.292675
	Mycobacterium phocaicum DSM 45104	mucogenicum	OP	RGM	0	0	0	0	0
	Mycobacterium mucogenicum CCH10-A2	mucogenicum	OP	RGM	0	0	3	50823	0.78582
	Mycobacterium sp UNC280MFTsu51	mucogenicum	U	U	0	1	0	12531	0.216357
	Mycobacterium llatzerense CLUC14	mucogenicum	OP	RGM	0	0	2	45321	0.731796
	Mycobacterium aubagnense DSM 45150	mucogenicum	OP	RGM	0	0	2	31390	0.498663
	Mycobacterium sp URHB 0044	sediminis	U	U	0	0	2	18038	0.23701
	Mycobacterium hodleri DSM 44183	sediminis	NP	RGM	0	0	2	24316	0.366317
	Mycobacterium sp Root 135	sediminis	U	RGM	0	0	2	15082	0.228177
	Mycobacterium yunnanensis DSM 44838	sediminis	NP	U	0	0	1	65532	0.998947
	Mycobacterium madagascariense DSM 45167	sediminis	NP	RGM	0	0	1	7749	0.134527
	Mycobacterium arabiense DSM 45768	sediminis	NP	RGM	0	0	3	23911	0.367121
	Mycobacterium sediminis DSM 45643	sediminis	NP	RGM	0	0	2	13467	0.216567
	Mycobacterium grossiae GK	sediminis	U	RGM	0	0	6	66616	1.06619
	Mycobacterium murale DSM 44340	komossense	NP	RGM	0	0	1	12451	0.181657
	Mycobacterium tokaiense DSM 44635	komossense	NP	RGM	0	0	2	19763	0.326719
	Mycobacterium komossense DSM 44078	komossense	NP	RGM	2	0	2	131947	1.87526
	Mycobacterium brumae DSM 44177	chitae	NP	RGM	0	0	3	34813	0.868277
	Mycobacterium fallax DSM 44179	chitae	NP	RGM	0	1	4	72852	1.65335
	Mycobacterium insubricum DSM 45132	chitae	NP	RGM	0	0	2	27213	0.571483
	Mycobacterium chitae DSM 44633	chitae	NP	RGM	0	0	0	0	0
	Mycobacterium confluentis DSM 44017	chitae	NP	RGM	0	0	2	14820	0.249111
	Mycobacterium aichiense DSM 44147	sphagni	NP	RGM	1	0	0	56918	0.944766
	Mycobacterium aromaticivorans JS19b1	sphagni	NP	RGM	0	0	8	79123	1.2358
	Mycobacterium rhodesiae DSM 44223	sphagni	NP	RGM	0	1	0	27208	0.445304
	Mycobacterium crocinum DSM 45433	sphagni	NP	RGM	0	0	4	51372	0.851883
	Mycobacterium sp EPa45	sphagni	NP	SGM	0	0	3	26424	0.42074
	Mycobacterium rhodesiae JS60	sphagni	NP	RGM	1	0	2	75672	1.02219
	Mycobacterium sphagni DSM 44076	sphagni	NP	RGM	0	0	2	38679	0.612365
	Mycobacterium sp M26	sphagni	U	RGM	0	0	3	22578	0.387436
	Mycobacterium conspicuum DSM 44136	z3	OP	SGM	0	0	6	62726	1.02196
	Mycobacterium triplex DSM 44626	simiae	OP	SGM	0	0	5	38067	0.586619
	Mycobacterium genavense ATCC 51234	simiae	OP	SGM	0	0	3	26356	0.525194
	Mycobacterium lentiflavum CSUR P1491	simiae	OP	SGM	0	1	8	88198	1.2723
	Mycobacterium florentinum DSM 44852	simiae	OP	SGM	0	0	3	23027	0.36617
	Mycobacterium stomatepiae DSM 45059	simiae	U	SGM	0	0	4	31827	0.503019
	Mycobacterium montefiorense DSM 44602	simiae	P	SGM	0	0	5	44784	0.782031
	Mycobacterium simiae ATCC 25275 DSM 44165	simiae	OP	SGM	0	0	1	15233	0.259093
	Mycobacterium simiae (M. microti OV254) ##	simiae	P	SGM	0	0	4	28585	0.489814
	Mycobacterium sherrisii DSM 45441	simiae	OP	SGM	0	0	5	33458	0.589339
	Mycobacterium shigaense UN-152	z2	U	SGM	0	0	1	11320	0.214168
	Mycobacterium avium subsp paratuberculosis MAP4	avium	OP	SGM	0	0	4	34250	0.697568
	Mycobacterium sp MAC 080597 8934	avium	OP	U	1	1	0	83667	1.47709
	Mycobacterium avium 104	avium	OP	SGM	1	0	0	58451	1.05
	Mycobacterium bouchedurhonense DSM 45439 #	avium	OP	SGM	0	0	1	4563	0.0757537
	Mycobacterium timonense CCUG 56329T #	avium	OP	SGM	0	0	1	4563	0.0756699
	Mycobacterium lepraemurium Hawaii	avium	P	SGM	0	0	2	15737	0.382149
	Mycobacterium chimaera DSM 44623	avium	OP	SGM	0	0	1	10954	0.179045
	Mycobacterium chimaera MCIMRL2	avium	OP	SGM	0	0	1	13387	0.216321
	Mycobacterium yongonense 05-1390	avium	OP	SGM	0	0	1	17940	0.319613
	Mycobacterium sp TKK-01-0059	avium	U	U	0	0	1	29463	0.509945
	Mycobacterium sp MOTT36Y	avium	OP	U	0	0	1	11931	0.209052
	Mycobacterium intracellulare ATCC 13950	avium	OP	SGM	0	0	1	7850	0.142924
	Mycobacterium paraintracellulare KCTC 29084	avium	OP	SGM	0	0	3	27992	0.50297
	Mycobacterium indicus pranii MTCC 9506	avium	NP	SGM	0	1	0	31492	0.554226
	Mycobacterium marseillense DSM 45437	avium	OP	SGM	0	0	1	12639	0.227024
	Mycobacterium colombiense CECT 3035	avium	OP	SGM	0	0	4	28595	0.504094
	Mycobacterium mantenii DSM 45255	avium	OP	SGM	0	0	1	8616	0.138454
	Mycobacterium arosiense ATCC BAA-1401 DSM 45069	avium	OP	SGM	0	0	2	23057	0.379235
	Mycobacterium paraseoulense DSM 45000	nebraskense	U	SGM	0	0	5	38562	0.626785
	Mycobacterium seoulense DSM 44998	nebraskense	U	SGM	0	0	1	7158	0.127752
	Mycobacterium europaeum DSM 45397	nebraskense	OP	SGM	0	0	1	10869	0.189867
	Mycobacterium nebraskense DSM 44803	nebraskense	OP	SGM	0	0	1	38952	0.576309
	Mycobacterium nebraskense AKUC1	nebraskense	OP	SGM	0	0	5	57617	0.866553
	Mycobacterium paraffinicum DSM 44181	nebraskense	OP	SGM	0	0	2	22593	0.41134
	Mycobacterium scrofulaceum DSM 43992	nebraskense	OP	SGM	0	0	1	9941	0.165801
	Mycobacterium parascrofulaceum ATCC BAA-614	nebraskense	OP	SGM	1	0	1	54271	0.813222
	Mycobacterium parmense DSM 44585	z6	OP	SGM	0	0	4	39657	0.659587
	Mycobacterium bohemicum DSM 44277	bohemicum	OP	SGM	0	0	3	23775	0.437552
	Mycobacterium saskatchewanense DSM 44616	bohemicum	OP	SGM	0	0	2	12574	0.212438
	Mycobacterium interjectum DSM 44064	interjectum	OP	SGM	0	0	1	8480	0.140951
	Mycobacterium paraense DSM 46749	interjectum	OP	SGM	0	0	4	34851	0.609423
	Mycobacterium alsiense CCUG 55640T	interjectum	OP	RGM	0	0	2	41792	0.719272
	Mycobacterium palustre DSM 44572	interjectum	OP	SGM	0	1	1	56268	0.992853
	Mycobacterium heidelbergense DSM 44471	interjectum	OP	SGM	0	0	1	7401	0.145386
	Mycobacterium malmoense DSM 44163	interjectum	OP	SGM	0	0	3	20605	0.380984
	Mycobacterium sp 012931	ulcerans	P	U	0	0	1	7538	0.128737
	Mycobacterium pseudoshottsii DSM 45108	ulcerans	P	SGM	0	0	2	17122	0.285163
	Mycobacterium liflandii 128FXT	ulcerans	P	SGM	0	0	2	16248	0.257397
	Mycobacterium ulcerans Agy99	ulcerans	P	SGM	0	1	7	73353	1.28117
	Mycobacterium marinum M	ulcerans	OP	SGM	0	0	1	8397	0.124447
	Mycobacterium marinum CCUG 20998	ulcerans	OP	SGM	2	0	0	114104	1.73916
	Mycobacterium marinum 1218R	ulcerans	OP	SGM	0	1	0	58298	0.886642
	Mycobacterium kansasii ATCC 12478	kansasii	OP	SGM	2	1	4	72241	1.10469
	Mycobacterium persicum AFPC-000227	kansasii	OP	SGM	0	0	1	23861	0.38025
	Mycobacterium gastri Wayne	kansasii	OP	SGM	0	0	1	9447	0.154745
	Mycobacterium bourgelatii DSM 45746	gordonae	NP	RGM	0	0	2	17282	0.250079
	Mycobacterium intermedium DSM 44049	gordonae	OP	SGM	0	0	1	11988	0.171247
	Mycobacterium gordonae DSM 44160	gordonae	OP	SGM	2	0	2	88363	1.13032
	Mycobacterium asiaticum DSM 44297	gordonae	OP	SGM	0	0	5	53383	0.88413
	Mycobacterium kubicae DSM 44627	gordonae	OP	SGM	0	0	1	13433	0.227322
	Mycobacterium angelicum DSM 45057	gordonae	U	SGM	0	0	4	36314	0.535192
	Mycobacterium szulgai DSM 44166	gordonae	OP	SGM	0	0	3	26245	0.374955
	Mycobacterium riyadhense DSM 45176	gordonae	OP	SGM	0	0	1	16391	0.251044
	Mycobacterium pinnipedii ATCC BAA-688	tuberculosis	P	SGM	0	0	4	31403	0.714103
	Mycobacterium mungi BM22813	tuberculosis	OP	SGM	0	0	6	50328	1.13839
	Mycobacterium bovis CCUG 37460	tuberculosis	OP	SGM	0	0	5	37734	0.860395
	Mycobacterium africanum GM041182	tuberculosis	P	SGM	0	0	4	31524	0.706425
	Mycobacterium bovis AF212297	tuberculosis	P	SGM	0	0	1	20322	0.459991
	Mycobacterium caprae MB2	tuberculosis	P	SGM	0	0	1	21724	0.498217
	Mycobacterium orygis 112400015	tuberculosis	P	SGM	0	0	4	31481	0.72303
	Mycobacterium tuberculosis H37Rv	tuberculosis	P	SGM	0	1	1	31898	0.711206
	Mycobacterium tuberculosis CDC1551	tuberculosis	P	SGM	0	0	3	26590	0.593893
	Mycobacterium canettii CIPT 140010059	tuberculosis	P	SGM	0	0	4	32715	0.717944
	Mycobacterium shinjukuense DSM 45663	z4	OP	SGM	0	0	1	19214	0.425967
	Mycobacterium lacus DSM 44577	z5	NP	SGM	0	0	2	17595	0.353218
	Mycobacterium leprae TN	haemophilum	P	SGM	0	0	0	0	0
	Mycobacterium lepromatosis FJ 924	haemophilum	P	SGM	0	0	0	0	0
	Mycobacterium haemophilum DSM 44634	haemophilum	OP	SGM	0	0	5	37656	0.876304
	Mycobacterium haemophilum UC4	haemophilum	OP	SGM	0	0	1	17370	0.391281
	Mycobacterium noviomagense DSM 45145	xenopi	U	SGM	0	0	3	26650	0.561005
	Mycobacterium heckeshornense DSM 44428	xenopi	P	SGM	0	0	1	38087	0.766733
	Mycobacterium heckeshornense RLE	xenopi	P	SGM	3	0	0	110856	2.17635
	Mycobacterium xenopi RIVM 700367	xenopi	OP	SGM	1	0	0	46839	1.03885
	Mycobacterium celatum DSM 44243	celatum	OP	SGM	0	0	3	41450	0.863657
	Mycobacterium branderi DSM 44624	celatum	OP	SGM	1	0	0	39603	0.657972
	Mycobacterium kyorinense KUM 060204T	celatum	P	SGM	0	0	1	10617	0.196963
	Mycobacterium shimoidei DSM 44152	celatum	OP	SGM	0	0	4	44557	0.928355
	Mycobacterium fragae DSM 45731	celatum	U	SGM	0	0	3	24507	0.507827
	Mycobacterium cookii DSM 43922	z1	NP	SGM	0	0	3	27987	0.52058
	Mycobacterium arupense DSM 44942	terrae	OP	SGM	1	0	0	58274	1.28858
	Mycobacterium arupense GUC1	terrae	OP	SGM	1	0	1	57715	1.27817
	Mycobacterium sp UM Kg17	terrae	U	SGM	1	0	1	92040	2.13626
	Mycobacterium minnesotense DSM 45633	terrae	NP	SGM	0	1	1	28242	0.629172
	Mycobacterium nonchromogenicum DSM 44164	terrae	OP	SGM	0	0	1	9742	0.205403
	Mycobacterium virginiense GF75	terrae	OP	SGM	1	0	0	50108	1.01634
	Mycobacterium icosiumassiliensis 8WA6	terrae	NP	RGM	0	1	1	45442	0.921606
	Mycobacterium heraklionense Davo	terrae	NP	SGM	1	1	2	112669	2.16883
	Mycobacterium hiberniae DSM 44241	terrae	NP	SGM	0	0	1	13547	0.293236
	Mycobacterium engbaekii ATCC 27353	terrae	U	SGM	0	0	1	9337	0.20312
	Mycobacterium longobardum DSM 45394	terrae	U	SGM	0	0	2	15302	0.331071
	Mycobacterium kumamotonense DSM 45093	terrae	U	SGM	1	0	0	78076	1.59465
	Mycobacterium terrae DSM 43227	terrae	OP	SGM	0	0	5	40700	0.902219
	Mycobacterium algericum DSM 45454	terrae	P	SGM	1	0	0	56638	1.18942
	Mycobacterium sp JDM601	terrae	OP	SGM	0	0	4	50701	1.07393
	Mycobacterium senuense DSM 44999	terrae	U	SGM	0	0	4	28233	0.612402
	Mycobacterium koreense DSM 45576	triviale	U	SGM	0	0	2	27102	0.651748
	Mycobacterium parakoreense DSM 45575	triviale	U	SGM	0	0	0	0	0
	Mycobacterium triviale DSM 44153	triviale	NP	SGM	0	0	1	6290	0.175026
	Mycobacterium sp H110	chelonae	U	U	2	0	1	89551	1.54315
	Mycobacterium sp HXXIII	chelonae	U	SGM	2	0	0	74899	1.28692
	Mycobacterium chelonae subsp chelonae DSM 43804	chelonae	OP	RGM	1	0	0	72764	1.42281
	Mycobacterium stephanolepidis NJB 0901	chelonae	P	RGM	0	1	1	62737	1.23553
	Mycobacterium salmoniphilum DSM 43276	chelonae	P	RGM	0	0	2	15676	0.322801
	Mycobacterium sp EPM 10906	chelonae	U	U	0	0	1	7001	0.148117
	Mycobacterium saopaulense CCUG 66554	chelonae	OP	RGM	1	0	2	136917	2.5897
	Mycobacterium franklinii DSM 45524	chelonae	OP	RGM	1	1	1	123795	2.25117
	Mycobacterium immunogenum DSM 45595	chelonae	OP	RGM	3	2	2	262307	4.6405
	Mycobacterium massiliense GO 06	chelonae	OP	RGM	0	0	2	14944	0.313554
	Mycobacterium abscessus subsp bolletii 50594	chelonae	OP	RGM	3	0	1	188383	3.70554
	Mycobacterium abscessus	chelonae	OP	RGM	1	0	1	78811	1.52983
	a. z1 – z6 indicates single species clades.

[truncated: 6 more sheets: Table S7a,b,c,d, Table S8a,b, Table S9a,b, Table S10, Table S11, Table S12]
